# Supplementary material for: Global burden of influenza-associated lower respiratory tract infections and hospitalizations among adults: A systematic review and meta-analysis
Source: PLoS Med. 2021 Mar 1;18(3):e1003550. doi: 10.1371/journal.pmed.1003550 (PMC7959367; doi:10.1371/journal.pmed.1003550)
Supplement: S1 Data — (CSV) [file pmed.1003550.s001.csv]

ID	FirstAuth	PubYear	Title	Journal	Timeframe	DurationYrs	PartialYr	CaseDef	CaseDefCode	Spec	SpecCode	Dx	DxCode	PCR	Asubtype	Blineage	AgeRange_Tot	Tested_Tot	A_Tot	H1pdm_Tot	H3_Tot	B_Tot	Pos_Tot	Data_18	AgeRange_18	Tested_18	A_18	H1pdm_18	H3_18	B_18	Pos_18	Data_65	AgeRange_65	Tested_65	A_65	H1pdm_65	H3_65	B_65	Pos_65	Data_comorbid	Percent_comorbid	Percent_vaccine	SpecialPopn	SpecialPopn_describe	QS1	QS2	QS3	QSTotal	Income
ADDL01	Angeles Marcos	2006	The role of viruses in the aetiology of community-acquired pneumonia in adults	Antivir Ther	2003 - 2004	1.25	Y	CAP	3	paired serology and NP swabs	5	IFA, culture, PCR, serology (CF)	5	Y	N	N	>14	198	16	.	.	0	16	N	.	.	.	.	.	.	.	N	.	.	.	.	.	.	.	Y	80	26	N	.	1	1	1	3	H
ADDL02	Atmar	2012	Picornavirus, the most common respiratory virus causing infection among patients of all ages hospitalized with acute respiratory illness	Journal of Clinical Microbiology	1993 - 1995	1.75	Y	Acute Respiratory Condition	1	Nasal wash, throat swab, and paired Sera	5	culture, PCR, and HAI (serology)	5	Y	N	N	≥18	241	20	.	.	1	21	Y	18-64	179	17	.	.	0	17	Y	≥65	62	3	.	.	1	4	N	.	.	N	.	1	0	1	2	H
ADDL03	Behbehani	2005	Significance of atypical pathogens among community-acquired pneumonia adult patients admitted to hospital in Kuwait	Medical Principles & Practice	2000 - 2001	1.083333333	Y	CAP	3	paired or single serum	6	IgG/IgM EIA	4	N	N	N	≥15	124	5	.	.	8	13	N	.	.	.	.	.	.	.	N	.	.	.	.	.	.	.	Y	35	.	N	.	1	1	0	2	H
ADDL04	Caberlotto	2003	Community-acquired pneumonia in patients from two different hospitals	Medicina	1998 - 2001	2	N	CAP	3	NP swab, serum, BAL and tracheal aspirate from some patients	5	IFA, culture, CF	6	N	N	N	≥16	75	14	.	.	3	15	N	.	.	.	.	.	.	.	N	.	.	.	.	.	.	.	Y	.	.	N	.	0	1	1	2	UM
ADDL05	Daubin	2006	Epidemiology and clinical outcome of virus-positive respiratory samples in ventilated patients: a prospective cohort study	Critical Care (London, England)	2003 - 2004	1	N	intubation in ICU patients	6	tracheobronchial aspirates	2	IFA, culture, PCR	5	Y	N	N	.	187	7	.	.	0	7	N	.	.	.	.	.	.	.	N	.	.	.	.	.	.	.	Y	86	.	Y	ICU	1	0	1	2	H
ADDL06	de Roux	2004	Viral community-acquired pneumonia in nonimmunocompromised adults	Chest	1996 - 2001	4.416666667	Y	CAP	3	paired serum samples	3	serology (CF)	4	N	N	N	≥18	338	28	.	.	11	39	N	.	.	.	.	.	.	.	N	.	.	.	.	.	.	.	Y	71	.	N	.	1	1	1	3	H
ADDL07	Jokinen	2001	Microbial etiology of community-acquired pneumonia in the adult population of 4 municipalities in eastern Finland	Clin Infect Dis	1981 - 1982	1	N	Pneumonia	3	Paired sera	3	Complement Fixation	4	N	N	N	.	135	2	.	.	1	3	EXCL	15-59	45	2	.	.	1	3	Y	>60	90	0	.	.	0	0	Y	25	9	N	.	1	1	1	3	H
ADDL08	Lieberman D	1996	Multiple pathogens in adult patients admitted with community-acquired pneumonia: a one year prospective study of 346 consecutive patients	Thorax	1991 -1992	1	N	CAP	3	paired sera	3	CF	4	N	N	N	≥17	308	8	.	.	10	18	N	.	.	.	.	.	.	.	N	.	.	.	.	.	.	.	N	.	.	N	.	1	1	0	2	H
ADDL09	Oosterheert	2005	Impact of rapid detection of viral and atypical bacterial pathogens by real-time polymerase chain reaction for patients with lower respiratory tract infection	Clinical Infectious Diseases	2002 - 2004	1.416666667	Y	LRTI	2	Sputum, NP and OP swabs	4	PCR, Viral culture, Immunofluorescence assay,	5	Y	N	N	≥18	107	.	.	.	.	14	N	.	.	.	.	.	.	.	N	.	.	.	.	.	.	.	Y	.	.	N	.	1	1	0	2	H
ADDL10	Prasetyo	2015	Respiratory viruses and torque teno virus in adults with acute respiratory infections	Intervirology	2010 - 2011	1.166666667	Y	ILI, ARI, SARI	1	nasal/throat swab	1	PCR	1	Y	Y	N	.	87	11	0	11	1	12	N	.	.	.	.	.	.	.	N	.	.	.	.	.	.	.	N	.	.	N	.	0	1	0	1	LM
ADDL11	Shilian Liang	2016	梧州地区住院患者呼吸道病毒及非典型病原体的抗体检测分析	临床肺科杂志(12): 2277-2280.	2014-2015	1	N	Acute Respiratory hospitalization	6	Blood	6	IFA	2	N	N	N	15-93	658	2	.	.	16	18	Y	45-55	200	1	.	.	5	6	Y	≥65	308	1	.	.	7	8	N	.	.	N	.	0	1	1	2	UM
ADDL12	Sumino	2010	Detection of respiratory viruses and the associated chemokine responses in serious acute respiratory illness.	Thorax	2005 - 2006	1.083333333	Y	acute respiratory illness	1	BAL	2	PCR,DFA, culture	5	Y	N	N	.	283	.	.	.	.	8	N	.	.	.	.	.	.	.	N	.	.	.	.	.	.	.	Y	95	.	N	.	0	0	1	1	H
ADDL13	Suttinont	2006	Causes of acute, undifferentiated, febrile illness in rural Thailand: results of a prospective observational study	Annals of Tropical Medicine & Parasitology	2001 - 2002	1	N	acute febrile illness	6	paired sera	3	ELISA	4	N	.	N	15-87	845	.	.	.	.	94	N	.	.	.	.	.	.	.	N	.	.	.	.	.	.	.	N	.	.	N	.	0	0	1	1	LM
ADDL14	Teichtahl	1997	The incidence of respiratory tract infection in adults requiring hospitalization for asthma	Chest	1993 - 1994	1	N	acute exacerbation of asthma and admission to respiratory medical unit	6	NPA, paired serology	5	viral culture (NPA) and CF (serology)	6	N	N	N	17-66	79	18	.	.	2	20	N	.	.	.	.	.	.	.	N	.	.	.	.	.	.	.	Y	100	.	Y	acute asthma	1	0	0	1	H
ADDL15	Xiaohua Liu	2015	老年呼吸道疾病患者呼吸道非典型病原体IgM抗体检测结果分析	检验医学与临床(02): 209-210+212.	2013-2014	1	N	Respiratory hospitalization	6	Blood	6	IFA	2	N	N	N	>60	1407	57	.	.	174	231	N	.	.	.	.	.	.	.	N	.	.	.	.	.	.	.	N	.	.	N	.	0	1	1	2	UM
ADDL16	Xiaohua Zhu	2016	2014-2015年泰州地区急性呼吸道感染病毒病原学研究	临床肺科杂志(10): 1912-1915.	2014-2015	1	N	FARI	1	Nasopharyngeal swab	1	RT-PCR	1	Y	N	N	.	266	25	.	.	5	30	N	.	.	.	.	.	.	.	N	.	.	.	.	.	.	.	N	.	.	N	.	0	1	1	2	UM
ADDL17	Yetao Tu	2017	935例老年呼吸道疾病患者非典型病原体检测结果分析	重庆医学(03): 382-384.	2014-2015	1	N	Respiratory hospitalization	6	Blood	6	IIF	2	N	N	N	≥60	935	49	.	.	79	128	N	.	.	.	.	.	.	.	N	.	.	.	.	.	.	.	N	.	.	N	.	0	0	1	1	UM
ADDL18	Zhouyiping	2010	Study on the relationship between respiratory viruses and lower respiratory tract infection in adult patients	Chinese Journal of Respiratory and Critical Care Medicine	2007 - 2008	1.083333333	Y	respiratory infection	6	NPS	1	PCR	1	Y	N	N	16 - 89	208	36	.	.	0	36	Y	16-59	132	24	.	.	0	24	Y	>60	76	12	.	.	0	12	N	.	.	N	.	1	0	1	2	LM
ADDL19	Goh	1999	A prospective study of infections with atypical pneumonia organisms in acute exacerbations of chronic bronchitis	Annals of the Academy of Medicine, Singapore	1995 - 1997	3	N	AE COPD	6	paired serum samples	3	CF	4	N	N	N	.	90	18	.	.	4	22	N	.	.	.	.	.	.	.	N	.	.	.	.	.	.	.	Y	100	.	Y	COPD	0	1	1	2	H
CNKI_12_01	Rohde	2003	Respiratory viruses in exacerbations of chronic obstructive pulmonary disease requiring hospitalisation: a case-control study	Thorax	1998 - 1999	1.166666667	Y	Acute Exacerbations of COPD	6	Nasal Wash and induced sputum	4	PCR	1	Y	N	N	≥18	85	15	.	.	4	19	N	.	.	.	.	.	.	.	N	.	.	.	.	.	.	.	Y	100	.	Y	COPD	1	1	1	3	H
CNKI_12_02	Templeton	2005	Improved diagnosis of the etiology of community-acquired pneumonia with real-time polymerase chain reaction	Clin Infect Dis	2000 - 2002	1.916666667	Y	CAP	3	throat washes and swabs, and paired sera	5	conventional and multiplex real-time PCR, and serology (CF)	5	Y	N	N	≥18	92	9	.	.	0	9	N	.	.	.	.	.	.	.	N	.	.	.	.	.	.	.	Y	32	.	N	.	0	1	0	1	H
CNKI_12_03	Xiaojuan Jiang	2015	甘肃省2010-2013年942例下呼吸道感染病例病毒病原特征分析	中华疾病控制杂志(07): 659-662.	2010-2013	4	N	LRTI	2	Multiple resp specimens	4	RT-PCR	1	Y	N	N	≥15	508	.	.	.	.	78	N	.	.	.	.	.	.	.	Y	≥65	188	.	.	.	.	17	N	.	.	N	.	0	0	1	1	UM
CNKI_12_04	Yong Cheng	2015	老年呼吸道感染患者9项呼吸道病原体感染状况分析	实用老年医学(05): 409-411.	2011-2014	3	N	Respiratory hospitalization	6	Blood	6	IFA	2	N	N	N	50-80	3032	22	.	.	80	102	Y	50-60	727	0	.	.	0	0	Y	>65	1674	20	.	.	74	94	N	.	.	N	.	0	0	1	1	UM
CNKI01	Bing Li	2014	支气管哮喘患者流感病毒检测的临床研究	中华肺部疾病杂志(电子版)(02): 192-193.	2010-2013	2.666666667	Y	AE athma	6	Nasopharyngeal swab	1	GICA	7	N	N	N	18-63	483	25	.	.	18	43	Y	18-63	483	25	.	.	18	43	N	.	.	.	.	.	.	.	Y	100	.	Y	.	0	1	1	2	UM
CNKI02	Hongtao Wu	2016	成人急性下呼吸道感染中直接免疫荧光法病毒抗原检测结果分析	新疆医学(02): 166-169.	2013-2015	2	N	Acute Lower Respiratory Infection	2	Nasopharyngeal aspirate	2	Immunofluorescence	2	N	N	N	18-84	542	46	.	.	31	77	N	.	.	.	.	.	.	.	N	.	.	.	.	.	.	.	N	.	.	N	.	1	1	1	3	UM
CNKI03	Lan Cao	2017	广州市2014—2015年严重急性呼吸道感染病例的流感病毒流行特征分析	华南预防医学(03): 240-243.	2014-2015	2	N	SARI	4	Lower respiratory sample, otherwise throat swab	4	RT-PCR	1	Y	N	N	≥20	2818	.	.	.	.	547	Y	20-59	1934	.	.	.	.	412	Y	≥70	551	.	.	.	.	79	N	.	.	N	.	0	1	1	2	UM
CNKI04	Johansson	2010	Etiology of Community-Acquired pneumonia: Increased microbiological yield with new diagnostic methods.	Clin. Infect. Dis.	2004 - 2005	1	N	Community-acquired Pneumonia	3	NP secretions and paired sera	5	PCR, viral culture, and ELISA	5	Y	N	N	≥18	184	.	.	.	.	14	N	.	.	.	.	.	.	.	N	.	.	.	.	.	.	.	Y	40	.	N	.	1	1	1	3	H
CNKI05	Johnstone	2008	Viral infection in adults hospitalized with community-acquired pneumonia: prevalence, pathogens, and presentation	Chest	2004 - 2006	2.083333333	Y	Community-acquired pneumonia	3	NP Swab	1	PCR and DFA	5	N	N	N	.	193	3	.	.	4	7	N	.	.	.	.	.	.	.	N	.	.	.	.	.	.	.	Y	.	55	N	.	1	1	1	3	H
CNKI06	Kobashi	2001	Clinical analysis of community-acquired pneumonia in the elderly	Internal Medicine	1998 -2000	2	N	CAP	3	throat swabs and paired sera	5	culture and CF	6	N	N	N	≥65	84	6	.	.	0	6	N	.	.	.	.	.	.	.	Y	≥65	84	6	.	.	0	6	Y	91	.	N	.	1	1	0	2	H
CNKI07	Kwak	2016	Prevalence and Risk Factors of Respiratory Viral Infections in Exacerbations of Chronic Obstructive Pulmonary Disease	Tohoku Journal of Experimental Medicine	2010 - 2011	2	N	AECOPD	6	NP swab	1	PCR	1	Y	N	N	.	278	9	.	.	0	9	N	.	.	.	.	.	.	.	N	.	.	.	.	.	.	.	Y	100	0.582733813	Y	COPD	0	1	0	1	H
CNKI08	Lieberman	2002	Pneumonic vs nonpneumonic acute exacerbations of COPD.	Chest	1997 - 1999	1.416666667	Y	AECOPD	6	paired sera	3	EIA	4	N	N	N	>40	240	23	.	.	15	38	N	.	.	.	.	.	.	.	N	.	.	.	.	.	.	.	Y	100	40	Y	COPD	1	1	0	2	H
CNKI09	Luchsinger	2016	Comparison of Luminex xTAGReg. RVP fast assay and real time RT-PCR for the detection of respiratory viruses in adults with community-acquired pneumonia	Journal of Medical Virology	2005 - 2007	2.583333333	Y	CAP	3	NPA +/- NPS	4	IFA, PCR, Luminex resp virus panel	6	Y	N	N	≥18	179	9	.	.	5	14	N	.	.	.	.	.	.	.	N	.	.	.	.	.	.	.	Y	74	.	N	.	0	1	0	1	UM
CNKI10	Mermond	2010	Aetiology of community-acquired pneumonia in hospitalized adult patients in New Caledonia	Tropical Medicine & International Health	2006 - 2007	1	N	Community-acquired pneumonia	3	NP swab, paired sera	5	PCR, DFA, and serology	5	Y	N	N	≥16	137	26	.	.	0	26	N	.	.	.	.	.	.	.	N	.	.	.	.	.	.	.	Y	30	7	N	.	1	1	1	3	H
CNKI11	Minosse	2008	Frequency of detection of respiratory viruses in the lower respiratory tract of hospitalized adults	Journal of Clinical Virology	2004 - 2005	1.166666667	Y	pulomnary diseases	6	sputum, BAL, or EA	4	PCR	1	Y	N	N	.	510	46	.	.	5	51	N	.	.	.	.	.	.	.	N	.	.	.	.	.	.	.	Y	45	.	N	.	0	0	0	0	H
CNKI12	Naderi	2015	Etiological Diagnosis of Community-Acquired Pneumonia in Adult Patients: A Prospective Hospital-Based Study in Mashhad, Iran	Jundishapur Journal of Microbiology	2013 - 2014	1	N	CAP	3	NP swab	1	PCR	1	Y	N	N	≥16	120	5	.	.	0	5	N	.	.	.	.	.	.	.	N	.	.	.	.	.	.	.	Y	45	.	N	.	0	1	0	1	UM
CNKI13	Refaey	2016	Influenza virus positivity and circulating subtypes among cases of influenza-like illness and severe acute respiratory infection, Egypt, 2012-2015	Eastern Mediterranean Health Journal	2012 - 2015	4	N	SARI	4	NP/OP swab	1	PCR	1	Y	Y	N	≥15	7365	957	552	405	467	1424	Y	15-64	6333	856	509	347	408	1264	Y	≥65	1032	101	43	58	59	160	N	.	.	N	.	0	1	1	2	LM
CNKI14	Remolina	2015	Viral Infection in Adults with Severe Acute Respiratory Infection in Colombia	PLoS ONE [Electronic Resource]	2012 - 2012	1	N	SARI	4	NPA/swab	4	PCR	1	Y	Y	N	≥18	91	21	7	2	7	28	N	.	.	.	.	.	.	.	N	.	.	.	.	.	.	.	Y	.	.	N	.	1	1	1	3	UM
CNKI15	Rioseco	2012	[Viral etiology of community acquired pneumonia among adults admitted to a general hospital]	Revista Medica de Chile	2005 - 2006	1	N	Pneumonia	3	NPA	2	IFA	2	N	N	N	>15	159	10	.	.	0	10	N	.	.	.	.	.	.	.	N	.	.	.	.	.	.	.	Y	79	.	N	.	1	1	0	2	UM
CNKI16	Zhang Zhonglu	2003	Clinical study on community- acquired adult respiratory tract infection of influenza virus A	ZhongGuo shiyong Neike Zazhi	1997 - 2000	3	N	CAP	3	blood	6	ELISA	4	N	N	N	15 - 91	804	133	.	.	.	133	Y	15-65	460	83	.	.	.	83	Y	>65	344	50	.	.	.	50	N	.	.	N	.	1	1	1	3	LM
LS11234	Xiaojuan Zhao	2017	北京市怀柔区2013-2015年流感住院患者严重急性呼吸道感染流行病学与临床特征分析	中国预防医学杂志(02): 124-128.	2013-2015	1.416666667	Y	SARI	4	Throat swab	1	RT-PCR	1	Y	N	Y	≥15	426	.	.	.	.	115	Y	25-59	159	.	.	.	.	41	N	.	.	.	.	.	.	.	Y	67	25	N	.	1	1	1	3	UM
LS1632	Gambarino	2009	Lower respiratory tract viral infections in hospitalized adult patients	Minerva Med	2008 - 2008	1	N	Unexplained fever and/or respiratory symptoms, pnuemonia (infiltrates on X-ray), routine follow-up of previous test or lung transplant	6	BAL	2	PCR, viral culture	5	N	N	N	≥16	324	2	.	.	0	2	N	.	.	.	.	.	.	.	N	.	.	.	.	.	.	.	Y	.	.	N	.	1	1	1	3	H
LS16455	Litwin	2014	Seasonality and prevalence of respiratory pathogens detected by multiplex PCR at a tertiary care medical center	Archives of Virology	2011 - 2012	1	N	respiratory infection	1	NP swab	1	PCR	1	Y	Y	N	≥22	76	0	0	0	1	1	EXCL	22-49	.	.	.	.	.	.	N	.	.	.	.	.	.	.	N	.	.	N	.	0	0	1	1	H
LS18743	Scott	2000	Aetiology, outcome, and risk factors for mortality among adults with acute pneumonia in Kenya	LANCET	1994 - 1996	2.25	Y	Acute Pneumonia	3	Paired sera	3	Complement Fixation	4	N	N	N	≥15	228	12	.	.	2	14	N	.	.	.	.	.	.	.	N	.	.	.	.	.	.	.	Y	.	.	N	.	1	1	0	2	L
LS18967	Torres	1996	Community-acquired pneumonia in chronic obstructive pulmonary disease: a Spanish multicenter study	Am J Respir Crit Care Med	1992 - 1994	2.25	Y	CAP	3	paired sera	3	CF	4	N	N	N	.	106	0	.	.	0	0	N	.	.	.	.	.	.	.	N	.	.	.	.	.	.	.	Y	100	.	Y	COPD	1	1	0	2	H
LS2056	Ko	2007	A 1-year prospective study of the infectious etiology in patients hospitalized with acute exacerbations of COPD	Chest	2004 - 2005	1	N	AECOPD with PNA	6	NPA, paired sera	5	PCR, culture, and CF	5	Y	Y	N	.	448	27	.	.	3	30	N	.	.	.	.	.	.	.	N	.	.	.	.	.	.	.	Y	100	38	Y	COPD	1	1	0	2	H
LS2164	McNeill	2005	Clinical presentations for influenza and influenza-like illness in young, immunized soldiers	Military Medicine	1997 - 1999	2	N	febrile respiratory illness	1	throat swab	1	virus culture	3	N	N	N	≥17	340	23	.	.	6	29	Y	17-34	340	23	.	.	6	29	N	.	.	.	.	.	.	.	N	.	.	Y	ARMY	0	1	1	2	H
LS24473	Lei Shi	2017	2015年4月-2016年4月北京市房山区流感相关住院病例的临床与病原学特征分析	实用预防医学(09): 1051-1054.	2015-2016	1	N	Influenza related ICD 10 codes	6	Throat swab	1	RT-PCR	1	Y	N	Y	≥20	256	.	.	.	.	22	Y	20-59	83	.	.	.	.	5	Y	≥70	114	.	.	.	.	10	N	.	.	N	.	0	1	1	2	UM
LS3239	Koul	2015	Contribution of influenza to acute exacerbations of chronic obstructive pulmonary disease in Kashmir, India, 2010-2012	Influenza & Other Respiratory Viruses	2010 - 2012	2	N	AECOPD	6	nasal+throat swab	1	PCR	1	Y	N	N	≥40	498	.	.	.	.	40	N	.	.	.	.	.	.	.	N	.	.	.	.	.	.	.	Y	100	8	Y	COPD	0	1	1	2	LM
LS3242	Díaz	2005	Etiología de la neumonía adquirida en la comunidad en adultos hospitalizados en Santiago, Chile: implicancias para las guías clínicas	Rev. chil. enferm. respir	2003 - 2004	1.333333333	Y	CAP	3	NP swab	1	DFA	2	N	N	N	>14	130	8	.	.	1	9	N	.	.	.	.	.	.	.	N	.	.	.	.	.	.	.	Y	71	.	N	.	1	1	1	3	UM
LS3511	Kherad	2010	Upper-respiratory viral infection, biomarkers, and COPD exacerbations	Chest	2007 - 2008	1.583333333	Y	AECOPD	6	NP swab	1	PCR	1	Y	N	N	.	86	.	.	.	.	2	N	.	.	.	.	.	.	.	N	.	.	.	.	.	.	.	Y	100	75	Y	COPD	0	0	1	1	H
LS3801	Kim	2016	Different pattern of viral infections and clinical outcomes in patient with acute exacerbation of chronic obstructive pulmonary disease and chronic obstructive pulmonary disease with pneumonia	Journal of Medical Virology	2010 - 2012	3	N	AECOPD/pneumonia-COPD	6	nasal swab, sputum, BAL	4	PCR	1	Y	N	N	.	477	46	.	.	3	49	N	.	.	.	.	.	.	.	N	.	.	.	.	.	.	.	Y	100	.	Y	COPD	0	1	1	2	H
LS3870	Braun	2004	[Community-acquired pneumonia: pathogens and course in patients admitted to a general hospital]	Nederlands Tijdschrift voor Geneeskunde	1998 - 1999	2	N	CAP	3	single or paired sera and sputum	6	CF + IFA	6	N	N	N	≥20	157	.	.	.	.	34	N	.	.	.	.	.	.	.	N	.	.	.	.	.	.	.	N	.	.	N	.	1	1	1	3	H
LS4039	Feng Sun	2017	慢性阻塞性肺疾病急性加重患者中病原体的检测分析	临床输血与检验(02): 162-166.	2015-2016	1	N	AE COPD	6	Blood	6	IFA	2	N	N	N	25-94	478	104	.	.	256	360	N	.	.	.	.	.	.	.	N	.	.	.	.	.	.	.	Y	100	.	Y	.	0	1	1	2	UM
LS4221	Jun Zhao	2017	347例SARI病例15种常见呼吸道病原特征分析	病毒学报(05): 761-766.	2015-2016	1	N	SARI	4	Throat swab	1	RT-PCR	1	Y	N	N	≥15	193	.	.	.	.	25	EXCL	50-64	41	.	.	.	.	5	Y	≥65	76	.	.	.	.	13	N	.	.	N	.	0	1	1	2	UM
LS4292	Wei Ding	2017	急性呼吸道感染成年患者病原体检测结果分析	国际检验医学杂志(05): 577-578+581.	2014-2015	1	N	Respiratory hospitalization	6	Blood	6	IFA	2	N	N	N	≥16	1855	120	.	.	263	383	Y	30-59	670	52	.	.	92	144	Y	≥70	667	29	.	.	95	124	N	.	.	N	.	0	0	1	1	UM
LS4344	Gadsby	2016	Comprehensive molecular testing for respiratory pathogens in community-acquired pneumonia	Clinical Infectious Diseases	2012 - 2014	1.5	Y	CAP	3	sputum/aspirate	4	PCR	1	Y	N	N	.	323	16	.	.	7	23	N	.	.	.	.	.	.	.	N	.	.	.	.	.	.	.	Y	.	.	N	.	1	1	0	2	H
LS4527	Huagen Chen	2014	呼吸道疾病非典型病原体检测结果分析	临床血液学杂志(输血与检验)(06): 1071-1073.	2013-2013	1	N	Respiratory hospitalization	6	Blood	6	IFA	2	N	N	N	19-87	569	12	.	.	27	39	N	.	.	.	.	.	.	.	N	.	.	.	.	.	.	.	N	.	.	N	.	0	0	1	1	UM
LS4542	Cameron	2006	Virus infection in exacerbations of chronic obstructive pulmonary disease requiring ventilation	Intensive Care Med	2000 - 2003	3.416666667	Y	AE COPD	6	NPA, BAL, posterior pharyngeal swabs (PS), and paired serum samples	5	IFA, culture, PCR	5	Y	N	N	>45	107	14	.	.	6	19	N	.	.	.	.	.	.	.	N	.	.	.	.	.	.	.	Y	100	.	Y	COPD, ICU	1	1	1	3	H
LS4758	Jain	2015	Community-Acquired Pneumonia Requiring Hospitalization among U.S. Adults	New England Journal of Medicine	2010 - 2012	2.5	Y	CAP	3	paired serum, NP/OP swab	5	PCR, serology	5	Y	N	N	≥18	2259	.	.	.	.	132	N	.	.	.	.	.	.	.	N	.	.	.	.	.	.	.	Y	78	24	N	.	1	1	1	3	H
LS4955	Cuizhen Zhu	2016	慢性阻塞性肺疾病急性加重期病原学分析	国际检验医学杂志(15): 2159-2161.	2013-2014	1	N	AE COPD	6	Blood	6	IFA	2	N	N	N	.	200	0	.	.	12	12	N	.	.	.	.	.	.	.	N	.	.	.	.	.	.	.	Y	100	.	Y	.	0	1	1	2	UM
LS5007	Refaey	2016	Incidence of influenza virus-associated severe acute respiratory infection in Damanhour district, Egypt, 2013	Eastern Mediterranean Health Journal	2013 - 2013	1	N	SARI	4	NP/OP specimen	4	PCR	1	Y	Y	N	≥15	987	161	38	123	48	209	Y	15-64	867	145	38	107	48	193	Y	≥65	120	16	0	16	0	16	N	.	.	N	.	1	1	1	3	LM
LS5252	Bonizzoli	2016	Human herpesviruses respiratory infections in patients with acute respiratory distress (ARDS)	Medical Microbiology & Immunology	2011 - 2014	2.75	Y	ARDS	6	throat swab + BAL	4	PCR	1	Y	Y	N	.	54	18	17	1	1	19	N	.	.	.	.	.	.	.	N	.	.	.	.	.	.	.	N	.	.	Y	ICU	0	0	1	1	H
LS5364	Socan	1999	Microbial aetiology of community-acquired pneumonia in hospitalised patients.	Eur J Clin Microbiol Infect Dis	1996 - 1997	1	N	Community-acquried Pneumonia	3	Throat swabs, sputum, blood, and paired sera	5	Viral Culture, Complement Fixation	6	N	N	N	>15	211	4	.	.	1	4	N	.	.	.	.	.	.	.	N	.	.	.	.	.	.	.	Y	53	4	N	.	1	1	1	3	H
LS5700	Hohenthal	2008	Aetiological diagnosis of community acquired pneumonia: Utility of rapid microbiological methods with respect to disease severity.	Scand. J. Infect. Dis.	1999 - 2004	5	N	Community-acquired Pneumonia	3	NP sample, throat swab, paired sera	5	PCR, Fluoroimmunoassay, and serology	5	N	N	N	≥16	384	23	.	.	7	30	N	.	.	.	.	.	.	.	N	.	.	.	.	.	.	.	Y	43	.	N	.	1	1	0	2	H
LS5729	Feng Yan	2017	2015-2016年社区获得性肺炎患者非典型病原菌分析	山西医科大学学报(08): 823-826.	2015-2016	2	N	CAP	3	Blood	6	IIF	2	N	N	N	≥18	462	18	.	.	30	48	Y	18-59	192	6	.	.	12	18	N	.	.	.	.	.	.	.	N	.	.	N	.	0	1	1	2	UM
LS5948	Zhou	2010	Viral etiology of acute lower respiratory infection in adult inpatients. [Chinese]	Chinese Journal of Respiratory and Critical Care Medicine	2003 - 2005	2	N	PNA	3	bronchoavleolar lavage	2	PCR	1	Y	N	N	18 - 84	92	21	.	.	0	21	N	.	.	.	.	.	.	.	N	.	.	.	.	.	.	.	N	.	.	N	.	1	1	1	3	LM
LS6167	Jennings	2008	Incidence and characteristics of viral community-acquired pneumonia in adults	Thorax	1999 - 2000	1.083333333	Y	CAP	3	NP swab, paired serum	5	culture, DFA, serology (CF), PCR	5	Y	N	N	≥18	304	23	.	.	6	29	N	.	.	.	.	.	.	.	N	.	.	.	.	.	.	.	Y	61	48	N	.	1	1	1	3	H
LS6457	Ishida	1998	Etiology of CAP in hospitalized patients, 3-year prospective study in Japan.	Chest	1994 - 1997	3	N	CAP	3	single or paired sera	6	CF	4	N	N	N	>15	296	3	.	.	1	4	N	.	.	.	.	.	.	.	N	.	.	.	.	.	.	.	Y	70	.	N	.	1	1	0	2	H
LS6586	Muller	2009	Low prevalence of human metapneumovirus and human bocavirus in adult immunocompromised high risk patients suspected to suffer from Pneumocystis pneumonia.	J. Infect.	2003 - 2004	2	N	Atypical pneumonia	3	BAL	2	Viral culture, PCR, Antigen detection, Light microscopy	5	N	N	N	≥18	128	2	.	.	0	2	N	.	.	.	.	.	.	.	N	.	.	.	.	.	.	.	Y	100	.	Y	Immunocompromised: HIV, hematological malignancy, immunosuppressive treatment	0	0	1	1	H
LS6833	Kuanprasert	2008	Evidence of influenza or influenza-like-illness preceding acute coronary syndrome	Southeast Asian Journal of Tropical Medicine & Public Health	2006 - 2007	1	N	ACS-ILI	6	paired serum	3	ELISA	4	N	N	N	.	376	.	.	.	.	47	N	.	.	.	.	.	.	.	N	.	.	.	.	.	.	.	Y	100	.	Y	CORONARY DZ	0	0	0	0	LM
LS6880	Hara	2011	Clinical study concerning the relationship between community-acquired pneumonia and viral infection in northern Thailand	Internal Medicine	2006 - 2008	3	N	Community-acquired Pneumonia	3	NP swab	1	PCR	1	Y	Y	N	≥16	119	6	0	6	1	7	N	.	.	.	.	.	.	.	N	.	.	.	.	.	.	.	Y	53	.	N	.	0	1	1	2	LM
LS6983	Hutchinson	2007	A community-based, time-matched, case-control study of respiratory viruses and exacerbations of COPD.	Respir. Med.	2003 - 2005	3	N	Acute Exacerbations of COPD	6	Nose and throat swabs, paired sera	5	PCR and Complement Fixation	5	Y	N	N	≥49	148	3	.	.	0	3	N	.	.	.	.	.	.	.	N	.	.	.	.	.	.	.	Y	100	87	Y	COPD	0	1	1	2	H
LS7521	Yueyue Li	2017	病毒及非典型病原体致社区获得性肺炎住院患者的临床分析	临床肺科杂志(02): 279-283.	2013-2015	2	N	CAP	3	Respi swab	1	GICA	7	N	N	N	16-98	301	47	.	.	21	68	N	.	.	.	.	.	.	.	Y	≥65	184	40	.	.	19	59	N	.	.	N	.	0	1	1	2	UM
LS8291	Diederen	2009	Detection of respiratory viruses and Legionella spp. by real-time polymerase chain reaction in patients with community acquired pneumonia.	Scand J Infect Dis	1998 - 2000	2	N	CAP	3	throat swab and paired serum	5	serology (ELISA) and PCR	5	Y	N	N	≥18	242	.	.	.	.	11	N	.	.	.	.	.	.	.	N	.	.	.	.	.	.	.	N	.	.	N	.	0	1	1	2	H
LS8963	Lim	2001	Study of community acquired pneumonia aetiology (SCAPA) in adults admitted to hospital: implications for management guidelines	Thorax	1998 - 1999	1	N	CAP	3	paired sera	3	CF	4	N	N	N	≥16	250	50	.	.	2	52	N	.	.	.	.	.	.	.	Y	≥75	112	20	.	.	2	22	Y	69	28	N	.	1	1	0	2	H
WG0002	GRIPP_WG	.	.	.	Jan 2010 - Dec 2011	2	N	SARI	4	NP swab, tracheal aspirate	4	PCR, culture	5	Y	Y	N	≥18	53	11	4	1	3	14	EXCL	18-64	44	10	3	1	2	12	EXCL	≥65	9	1	1	0	1	2	N	.	.	N	.	.	.	.	.	LM
WG0003	GRIPP_WG	.	.	.	2010-2016	7	N	SARI	4	NP/nasal swab	1	PCR, culture	5	Y	Y	N	.	.	.	.	.	.	.	N	.	.	.	.	.	.	.	Y	≥65	190	3	1	2	7	10	N	.	.	N	.	.	.	.	.	L
WG0003	GRIPP_WG	.	.	.	Jan-Dec 2010	1	N	SARI	4	NP/nasal swab	1	PCR, culture	5	Y	Y	N	≥18	111	0	0	0	3	3	Y	18-64	96	0	0	0	3	3	EXCL	≥65	15	0	0	0	0	0	N	.	.	N	.	.	.	.	.	L
WG0003	GRIPP_WG	.	.	.	Jan-Dec 2011	1	N	SARI	4	NP/nasal swab	1	PCR, culture	5	Y	Y	N	≥18	200	5	3	1	1	6	Y	18-64	179	5	3	1	0	5	EXCL	≥65	21	0	0	0	1	1	N	.	.	N	.	.	.	.	.	L
WG0003	GRIPP_WG	.	.	.	2010-2016	7	N	SARI	4	NP/nasal swab	1	PCR, culture	5	Y	Y	N	≥18	1766	61	32	23	37	97	Y	18-64	1576	58	31	21	30	87	Y	≥65	190	3	1	2	7	10	N	.	.	N	.	.	.	.	.	L
WG0003	GRIPP_WG	.	.	.	2012	1	N	SARI	4	NP/nasal swab	1	PCR, culture	5	Y	Y	N	≥18	235	10	6	4	2	11	Y	18-64	207	8	5	3	1	8	EXCL	≥65	28	2	1	1	1	3	N	.	.	N	.	.	.	.	.	L
WG0003	GRIPP_WG	.	.	.	2013	1	N	SARI	4	NP/nasal swab	1	PCR, culture	5	Y	Y	N	≥18	313	10	6	4	9	19	Y	18-64	274	9	6	3	7	16	EXCL	≥65	39	1	0	1	2	3	N	.	.	N	.	.	.	.	.	L
WG0003	GRIPP_WG	.	.	.	2014	1	N	SARI	4	NP/nasal swab	1	PCR, culture	5	Y	Y	N	≥18	327	15	1	10	10	25	Y	18-64	300	15	1	10	8	23	EXCL	≥65	27	0	0	0	2	2	N	.	.	N	.	.	.	.	.	L
WG0003	GRIPP_WG	.	.	.	2015	1	N	SARI	4	NP/nasal swab	1	PCR, culture	5	Y	Y	N	≥18	364	18	15	2	8	26	Y	18-64	322	18	15	2	7	25	EXCL	≥65	42	0	0	0	1	1	N	.	.	N	.	.	.	.	.	L
WG0003	GRIPP_WG	.	.	.	2016	1	N	SARI	4	NP/nasal swab	1	PCR, culture	5	Y	Y	N	≥18	216	3	1	2	4	7	Y	18-64	198	3	1	2	4	7	EXCL	≥65	18	0	0	0	0	0	N	.	.	N	.	.	.	.	.	L
WG0004	GRIPP_WG	.	.	.	Jan 2011 - Dec 2011	1	N	SARI	4	nasal/throat swab, sera, sputum	5	PCR, culture	5	Y	Y	N	≥14	179	4	3	1	1	5	N	.	.	.	.	.	.	.	N	.	.	.	.	.	.	.	N	.	.	N	.	.	.	.	.	LM
WG0004	GRIPP_WG	.	.	.	2013-2016	4	N	SARI	4	nasal/throat swab, sera, sputum	5	PCR, culture	5	Y	Y	N	.	.	.	.	.	.	.	N	.	.	.	.	.	.	.	Y	≥60	154	.	.	.	.	33	N	.	.	N	.	.	.	.	.	LM
WG0004	GRIPP_WG	.	.	.	2011, 2013-16	5	N	SARI	4	nasal/throat swab, sera, sputum	5	PCR, culture	5	Y	Y	N	≥15	3222	.	.	.	.	369	Y	15-59	2889	.	.	.	.	331	Y	≥60	154	.	.	.	.	33	N	.	.	N	.	.	.	.	.	LM
WG0004	GRIPP_WG	.	.	.	2013	1	N	SARI	4	nasal/throat swab, sera, sputum	5	PCR, culture	5	Y	Y	N	≥15	420	.	.	.	.	50	Y	15-59	394	.	.	.	.	45	EXCL	≥60	26	.	.	.	.	5	N	.	.	N	.	.	.	.	.	LM
WG0004	GRIPP_WG	.	.	.	2014	1	N	SARI	4	nasal/throat swab, sera, sputum	5	PCR, culture	5	Y	Y	N	≥15	885	.	.	.	.	104	Y	15-59	844	.	.	.	.	93	EXCL	≥60	41	.	.	.	.	11	N	.	.	N	.	.	.	.	.	LM
WG0004	GRIPP_WG	.	.	.	2015	1	N	SARI	4	nasal/throat swab, sera, sputum	5	PCR, culture	5	Y	Y	N	≥15	938	.	.	.	.	106	Y	15-59	891	.	.	.	.	101	EXCL	≥60	47	.	.	.	.	5	N	.	.	N	.	.	.	.	.	LM
WG0004	GRIPP_WG	.	.	.	2016	1	N	SARI	4	nasal/throat swab, sera, sputum	5	PCR, culture	5	Y	Y	N	≥15	800	.	.	.	.	104	Y	15-59	760	.	.	.	.	92	EXCL	≥60	40	.	.	.	.	12	N	.	.	N	.	.	.	.	.	LM
WG0005	GRIPP_WG	.	.	.	2010 - 2011	2	N	SARI	4	NP swab	1	PCR, culture	5	Y	Y	N	≥18	143	7	1	5	21	28	Y	18-64	1404	147	58	87	74	221	EXCL	≥65	10	2	0	1	1	3	N	.	.	N	.	.	.	.	.	L
WG0005	GRIPP_WG	.	.	.	Jan-Dec 2010	1	N	SARI	4	NP swab	1	PCR, culture	5	Y	Y	N	≥18	67	0	0	0	9	9	Y	18-64	61	0	0	0	9	9	EXCL	≥65	6	0	0	0	0	0	N	.	.	N	.	.	.	.	.	L
WG0005	GRIPP_WG	.	.	.	Jan-Dec 2011	1	N	SARI	4	NP swab	1	PCR, culture	5	Y	Y	N	≥18	76	7	1	5	12	19	Y	18-64	1343	147	58	87	65	212	EXCL	≥65	4	2	0	1	1	3	N	.	.	N	.	.	.	.	.	L
WG0006	GRIPP_WG	.	.	.	2010-2013	2	N	LRTI	2	nasal/throat swab	1	PCR	1	Y	Y	N	.	.	.	.	.	.	.	N	.	.	.	.	.	.	.	Y	≥65	99	6	1	5	5	11	N	.	.	N	.	.	.	.	.	LM
WG0006	GRIPP_WG	.	.	.	2010-2016	7	N	LRTI	2	nasal/throat swab	1	PCR	1	Y	Y	N	≥18	1253	111	42	68	69	180	Y	18-64	862	90	37	52	47	137	Y	≥65	391	21	5	16	22	43	N	.	.	N	.	.	.	.	.	L
WG0006	GRIPP_WG	.	.	.	Jan 2010 - Dec 2011	2	N	LRTI	2	nasal/throat swab	1	PCR	1	Y	Y	N	≥18	107	16	7	9	6	22	Y	18-64	81	12	7	5	5	17	EXCL	≥65	26	4	0	4	1	5	N	.	.	N	.	.	.	.	.	L
WG0006	GRIPP_WG	.	.	.	2012	1	N	LRTI	2	nasal/throat swab	1	PCR	1	Y	Y	N	≥18	115	4	2	2	6	10	Y	18-64	73	3	1	2	4	7	EXCL	≥65	42	1	1	0	2	3	N	.	.	N	.	.	.	.	.	LM
WG0006	GRIPP_WG	.	.	.	2013	1	N	LRTI	2	nasal/throat swab	1	PCR	1	Y	Y	N	≥18	126	10	1	9	3	13	Y	18-64	95	9	1	8	1	10	EXCL	≥65	31	1	0	1	2	3	N	.	.	N	.	.	.	.	.	LM
WG0006	GRIPP_WG	.	.	.	2014	1	N	LRTI	2	nasal/throat swab	1	PCR	1	Y	Y	N	≥18	184	19	7	12	14	33	Y	18-64	129	18	7	11	6	24	Y	≥65	55	1	0	1	8	9	N	.	.	N	.	.	.	.	.	LM
WG0006	GRIPP_WG	.	.	.	2015	1	N	LRTI	2	nasal/throat swab	1	PCR	1	Y	Y	N	≥18	167	22	5	16	5	27	Y	18-64	103	15	5	9	2	17	Y	≥65	64	7	0	7	3	10	N	.	.	N	.	.	.	.	.	LM
WG0006	GRIPP_WG	.	.	.	2016	1	N	LRTI	2	nasal/throat swab	1	PCR	1	Y	Y	Y	≥18	554	40	20	20	35	75	Y	18-64	381	33	16	17	29	62	Y	≥65	173	7	4	3	6	13	N	.	.	N	.	.	.	.	.	LM
WG0008	GRIPP_WG	.	.	.	Jan-Dec 2010	1	N	SARI	4	NP/throat swabs	1	PCR	1	Y	Y	N	≥18	152	3	1	1	0	3	Y	18-64	132	2	0	1	0	2	EXCL	≥65	20	1	1	0	0	1	N	.	.	N	.	.	.	.	.	LM
WG0008	GRIPP_WG	.	.	.	Jan-Dec 2011	1	N	SARI	4	NP/throat swabs	1	PCR	1	Y	Y	N	≥18	136	4	2	2	4	8	Y	18-64	127	4	2	2	3	7	EXCL	≥65	9	0	0	0	1	1	N	.	.	N	.	.	.	.	.	LM
WG0008	GRIPP_WG	.	.	.	2010-2011, 2013, 2015	4	N	SARI	4	NP/throat swabs	1	PCR	1	Y	Y	N	≥18	411	8	3	4	10	18	Y	18-64	363	7	2	4	8	15	EXCL	≥65	48	1	1	0	2	3	N	.	.	N	.	.	.	.	.	LM
WG0008	GRIPP_WG	.	.	.	2013	1	N	SARI	4	NP/throat swabs	1	PCR	1	Y	Y	N	≥18	61	0	0	0	4	4	Y	18-64	52	0	0	0	3	3	EXCL	≥65	9	0	0	0	1	1	N	.	.	N	.	.	.	.	.	LM
WG0008	GRIPP_WG	.	.	.	2015	1	N	SARI	4	NP/throat swabs	1	PCR	1	Y	Y	N	≥18	62	1	0	1	2	3	Y	18-64	52	1	0	1	2	3	EXCL	≥65	10	0	0	0	0	0	N	.	.	N	.	.	.	.	.	LM
WG0010	GRIPP_WG	.	.	.	Jan-Dec 2010	1	N	SARI	4	NP/throat swab or NPA	4	PCR, culture	5	Y	Y	N	≥18	2377	76	30	46	117	193	Y	18-64	2227	69	28	41	112	181	Y	≥65	150	7	2	5	5	12	N	.	.	N	.	.	.	.	.	UM
WG0010	GRIPP_WG	.	.	.	Jan-Dec 2011	1	N	SARI	4	NP/throat swab or NPA	4	PCR, culture	5	Y	Y	N	≥18	2754	169	104	66	98	267	Y	18-64	2542	150	100	51	83	233	Y	≥65	212	19	4	15	15	34	N	.	.	N	.	.	.	.	.	UM
WG0010	GRIPP_WG	.	.	.	2010-2016	7	N	LRTI	2	NP/throat swab or NPA	4	PCR	1	Y	Y	N	≥18	13254	480	232	244	393	873	Y	18-64	12152	427	219	204	353	780	Y	≥65	1102	53	13	40	40	93	N	.	.	N	.	.	.	.	.	UM
WG0010	GRIPP_WG	.	.	.	2012	1	N	LRTI	2	NP/throat swab or NPA	4	PCR	1	Y	Y	N	≥18	2753	70	1	64	91	161	Y	18-64	2547	62	1	56	83	145	Y	≥65	206	8	0	8	8	16	N	.	.	N	.	.	.	.	.	UM
WG0010	GRIPP_WG	.	.	.	2013	1	N	LRTI	2	NP/throat swab or NPA	4	PCR	1	Y	Y	N	≥18	1401	68	48	20	20	88	Y	18-64	1285	63	46	17	18	81	Y	≥65	116	5	2	3	2	7	N	.	.	N	.	.	.	.	.	UM
WG0010	GRIPP_WG	.	.	.	2014	1	N	LRTI	2	NP/throat swab or NPA	4	PCR	1	Y	Y	N	≥18	1153	15	0	15	21	36	Y	18-64	1039	12	0	12	18	30	Y	≥65	114	3	0	3	3	6	N	.	.	N	.	.	.	.	.	UM
WG0010	GRIPP_WG	.	.	.	2015	1	N	LRTI	2	NP/throat swab or NPA	4	PCR	1	Y	Y	N	≥18	1491	37	20	17	16	53	Y	18-64	1324	34	19	15	12	46	Y	≥65	167	3	1	2	4	7	N	.	.	N	.	.	.	.	.	UM
WG0010	GRIPP_WG	.	.	.	2016	1	N	LRTI	2	NP/throat swab or NPA	4	PCR	1	Y	Y	N	≥18	1325	45	29	16	30	75	Y	18-64	1188	37	25	12	27	64	Y	≥65	137	8	4	4	3	11	N	.	.	N	.	.	.	.	.	UM
WG0011	GRIPP_WG	.	.	.	Jan 2010 - Dec 2011	2	N	SARI	4	NP/throat swabs	1	PCR	1	Y	Y	N	≥18	192	20	3	17	7	27	Y	18-64	183	16	3	13	6	22	EXCL	≥65	9	4	0	4	1	5	N	.	.	N	.	.	.	.	.	L
WG0011	GRIPP_WG	.	.	.	2010-2016	7	N	SARI	4	NP/throat swabs	1	PCR	1	Y	Y	N	≥18	1890	171	34	73	64	233	Y	18-64	1692	150	31	65	59	208	Y	≥65	198	21	8	11	5	25	N	.	.	N	.	.	.	.	.	L
WG0011	GRIPP_WG	.	.	.	2012	1	N	SARI	4	NP/throat swabs	1	PCR	1	Y	Y	N	≥18	304	36	22	6	9	44	Y	18-64	267	35	22	6	8	43	EXCL	≥65	37	1	0	0	1	1	N	.	.	N	.	.	.	.	.	L
WG0011	GRIPP_WG	.	.	.	2013	1	N	SARI	4	NP/throat swabs	1	PCR	1	Y	Y	N	≥18	795	56	.	.	26	81	Y	18-64	676	47	.	.	25	71	Y	≥65	119	9	5	3	1	10	N	.	.	N	.	.	.	.	.	L
WG0011	GRIPP_WG	.	.	.	2014	1	N	SARI	4	NP/throat swabs	1	PCR	1	Y	Y	N	≥18	259	48	4	45	14	62	Y	18-64	245	42	1	41	13	55	EXCL	≥65	14	6	3	4	1	7	N	.	.	N	.	.	.	.	.	L
WG0011	GRIPP_WG	.	.	.	2015	1	N	SARI	4	NP/throat swabs	1	PCR	1	Y	Y	N	≥18	196	6	2	4	5	11	Y	18-64	185	6	2	4	5	11	EXCL	≥65	11	0	0	0	0	0	N	.	.	N	.	.	.	.	.	L
WG0011	GRIPP_WG	.	.	.	2016	1	N	SARI	4	NP/throat swabs	1	PCR	1	Y	Y	N	≥18	144	5	3	1	3	8	Y	18-64	136	4	3	1	2	6	EXCL	≥65	8	1	0	0	1	2	N	.	.	N	.	.	.	.	.	L
WG0012	GRIPP_WG	.	.	.	Jan 2010 - Dec 2012	2	N	SARI	4	throat swab	1	PCR, culture, IFA	5	Y	Y	N	.	.	.	.	.	.	.	N	.	.	.	.	.	.	.	Y	≥65	110	13	2	11	1	14	N	.	.	N	.	.	.	.	.	UM
WG0012	GRIPP_WG	.	.	.	Jan-Dec 2010	1	N	SARI	4	throat swab	1	PCR, culture, IFA	5	Y	Y	N	≥18	143	37	30	7	4	41	Y	18-64	103	32	28	4	4	36	EXCL	≥65	40	5	2	3	0	5	N	.	.	N	.	.	.	.	.	UM
WG0012	GRIPP_WG	.	.	.	Jan-Dec 2011	1	N	SARI	4	throat swab	1	PCR, culture, IFA	5	Y	Y	N	≥18	75	16	0	16	0	16	Y	18-64	51	9	0	9	0	9	EXCL	≥65	24	7	0	7	0	7	N	.	.	N	.	.	.	.	.	UM
WG0012	GRIPP_WG	.	.	.	2010-2016	7	N	SARI	4	throat swab	1	PCR, culture, IFA	5	Y	Y	N	≥18	1308	279	118	161	60	339	Y	18-64	750	176	93	83	40	216	Y	≥65	558	103	25	78	20	123	N	.	.	N	.	.	.	.	.	UM
WG0012	GRIPP_WG	.	.	.	2012	1	N	SARI	4	throat swab	1	PCR, culture, IFA	5	Y	Y	N	≥18	109	7	3	4	5	12	Y	18-64	63	6	3	3	4	10	EXCL	≥65	46	1	0	1	1	2	N	.	.	N	.	.	.	.	.	UM
WG0012	GRIPP_WG	.	.	.	2013	1	N	SARI	4	throat swab	1	PCR, culture, IFA	5	Y	Y	N	≥18	113	8	2	6	0	8	Y	18-64	58	5	2	3	0	5	Y	≥65	55	3	0	3	0	3	N	.	.	N	.	.	.	.	.	UM
WG0012	GRIPP_WG	.	.	.	2014	1	N	SARI	4	throat swab	1	PCR, culture, IFA	5	Y	Y	N	≥18	357	47	28	19	14	61	Y	18-64	194	28	18	10	9	37	Y	≥65	163	19	10	9	5	24	N	.	.	N	.	.	.	.	.	UM
WG0012	GRIPP_WG	.	.	.	2015	1	N	SARI	4	throat swab	1	PCR, culture, IFA	5	Y	Y	N	≥18	274	72	1	71	22	94	Y	18-64	148	44	1	43	13	57	Y	≥65	126	28	0	28	9	37	N	.	.	N	.	.	.	.	.	UM
WG0012	GRIPP_WG	.	.	.	2016	1	N	SARI	4	throat swab	1	PCR, culture, IFA	5	Y	Y	N	≥18	237	92	54	38	15	107	Y	18-64	133	52	41	11	10	62	Y	≥65	104	40	13	27	5	45	N	.	.	N	.	.	.	.	.	UM
WG0014	GRIPP_WG	.	.	.	Jan-Dec 2008	1	N	mSARI	4	NP/throat swabs	1	PCR	1	Y	Y	N	≥18	58	2	0	2	1	0	EXCL	18-64	49	2	0	2	1	7	EXCL	≥65	9	0	0	0	0	0	N	.	.	N	.	.	.	.	.	L
WG0014	GRIPP_WG	.	.	.	Jan-Dec 2011	1	N	mSARI	4	NP/throat swabs	1	PCR	1	Y	Y	N	≥18	1240	111	4	107	57	167	Y	18-64	1004	91	4	87	46	136	Y	≥65	236	20	0	20	11	31	N	.	.	N	.	.	.	.	.	L
WG0014	GRIPP_WG	.	.	.	Jan-Dec 2010	1	N	mSARI	4	NP/throat swabs	1	PCR	1	Y	Y	N	≥18	1288	137	87	50	84	221	Y	18-64	1060	119	80	39	65	184	Y	≥65	228	18	7	11	19	37	N	.	.	N	.	.	.	.	.	L
WG0014	GRIPP_WG	.	.	.	2008; 2010-2016	8	N	mSARI	4	NP/throat swabs	1	PCR	1	Y	Y	N	≥18	9027	1175	498	669	530	1701	Y	18-64	7273	972	444	520	419	1394	Y	≥65	1754	203	54	149	111	314	N	.	.	N	.	.	.	.	.	L
WG0014	GRIPP_WG	.	.	.	2012	1	N	mSARI	4	NP/throat swabs	1	PCR	1	Y	Y	N	≥18	1088	137	131	6	67	204	Y	18-64	915	128	124	4	56	184	Y	≥65	173	9	7	2	11	20	N	.	.	N	.	.	.	.	.	L
WG0014	GRIPP_WG	.	.	.	2013	1	N	mSARI	4	NP/throat swabs	1	PCR	1	Y	Y	N	≥18	911	205	76	128	15	220	Y	18-64	740	168	65	102	13	181	Y	≥65	171	37	11	26	2	39	N	.	.	N	.	.	.	.	.	L
WG0014	GRIPP_WG	.	.	.	2014	1	N	mSARI	4	NP/throat swabs	1	PCR	1	Y	Y	N	≥18	1382	169	2	165	123	292	Y	18-64	1066	128	1	125	93	221	Y	≥65	316	41	1	40	30	71	N	.	.	N	.	.	.	.	.	LM
WG0014	GRIPP_WG	.	.	.	2015	1	N	mSARI	4	NP/throat swabs	1	PCR	1	Y	Y	N	≥18	1311	238	193	44	14	252	Y	18-64	1049	201	166	34	11	212	Y	≥65	262	37	27	10	3	40	N	.	.	N	.	.	.	.	.	LM
WG0014	GRIPP_WG	.	.	.	2016	1	N	mSARI	4	NP/throat swabs	1	PCR	1	Y	Y	N	≥18	1749	176	5	167	169	345	Y	18-64	1390	135	4	127	134	269	Y	≥65	359	41	1	40	35	76	N	.	.	N	.	.	.	.	.	LM
WG0015	GRIPP_WG	.	.	.	2010-2011	2	N	SARI	4	respiratory swabs , BAL, pleural fluid, tracheal aspirate	4	PCR	1	Y	Y	N	≥18	759	33	21	12	10	43	Y	18-64	565	23	19	4	9	32	Y	≥65	194	10	2	8	1	11	N	.	.	N	.	.	.	.	.	L
WG0015	GRIPP_WG	.	.	.	Jan-Dec 2010	1	N	SARI	4	respiratory swabs , BAL, pleural fluid, tracheal aspirate	4	PCR	1	Y	Y	N	≥18	401	27	17	10	3	30	Y	18-64	292	18	15	3	3	21	Y	≥65	109	9	2	7	0	9	N	.	.	N	.	.	.	.	.	L
WG0015	GRIPP_WG	.	.	.	Jan-Dec 2011	1	N	SARI	4	respiratory swabs , BAL, pleural fluid, tracheal aspirate	4	PCR	1	Y	Y	N	≥18	358	6	4	2	7	13	Y	18-64	273	5	4	1	6	11	Y	≥65	85	1	0	1	1	2	N	.	.	N	.	.	.	.	.	L
WG0018	GRIPP_WG	.	.	.	Jan-Dec 2010	1	N	SARI	4	NP/throat swabs	1	PCR, culture	5	Y	Y	N	≥18	420	24	9	15	7	31	N	.	.	.	.	.	.	.	N	.	.	.	.	.	.	.	N	.	.	N	.	.	.	.	.	LM
WG0018	GRIPP_WG	.	.	.	Jan-Dec 2011	1	N	SARI	4	NP/throat swabs	1	PCR, culture	5	Y	Y	N	≥18	233	9	3	6	6	15	N	.	.	.	.	.	.	.	N	.	.	.	.	.	.	.	N	.	.	N	.	.	.	.	.	LM
WG0018	GRIPP_WG	.	.	.	2014-2016	3	N	SARI	4	NP/throat swabs	1	PCR, culture	5	Y	Y	N	.	.	.	.	.	.	.	N	.	.	.	.	.	.	.	Y	≥65	120	8	2	6	4	12	N	.	.	N	.	.	.	.	.	LM
WG0018	GRIPP_WG	.	.	.	2010-11; 2014-2016	5	N	SARI	4	NP/throat swabs	1	PCR, culture	5	Y	Y	N	≥18	1259	64	25	39	26	90	Y	18-64	486	23	11	12	9	32	Y	≥65	120	8	2	6	4	12	N	.	.	N	.	.	.	.	.	LM
WG0018	GRIPP_WG	.	.	.	2014	1	N	SARI	4	NP/throat swabs	1	PCR, culture	5	Y	Y	N	≥18	144	4	2	2	0	4	Y	18-64	114	2	1	1	0	2	EXCL	≥65	30	2	1	1	0	2	N	.	.	N	.	.	.	.	.	LM
WG0018	GRIPP_WG	.	.	.	2015	1	N	SARI	4	NP/throat swabs	1	PCR, culture	5	Y	Y	N	≥18	210	18	7	11	6	24	Y	18-64	160	14	7	7	3	17	EXCL	≥65	50	4	0	4	3	7	N	.	.	N	.	.	.	.	.	LM
WG0018	GRIPP_WG	.	.	.	2016	1	N	SARI	4	NP/throat swabs	1	PCR, culture	5	Y	Y	N	≥18	252	9	4	5	7	16	Y	18-64	212	7	3	4	6	13	EXCL	≥65	40	2	1	1	1	3	N	.	.	N	.	.	.	.	.	LM
WG0019	GRIPP_WG	.	.	.	2010-2013	2	N	SARI	4	NP/throat swabs	1	PCR, culture	5	Y	Y	N	.	.	.	.	.	.	.	N	.	.	.	.	.	.	.	Y	≥65	88	4	1	3	4	8	N	.	.	N	.	.	.	.	.	L
WG0019	GRIPP_WG	.	.	.	2015-2016	2	N	SARI	4	NP/throat swabs	1	PCR, culture	5	Y	Y	N	.	.	.	.	.	.	.	N	.	.	.	.	.	.	.	Y	≥65	65	1	0	1	6	7	N	.	.	N	.	.	.	.	.	LM
WG0019	GRIPP_WG	.	.	.	Jan-Dec 2007	1	N	SARI	4	NP/throat swabs	1	PCR, culture	5	Y	Y	N	≥18	92	6	0	0	7	13	Y	18-64	85	6	0	0	6	12	EXCL	≥65	7	0	0	0	1	1	N	.	.	N	.	.	.	.	.	L
WG0019	GRIPP_WG	.	.	.	Jan-Dec 2008	1	N	SARI	4	NP/throat swabs	1	PCR, culture	5	Y	Y	N	≥18	117	12	0	2	5	17	Y	18-64	112	12	0	2	5	17	EXCL	≥65	5	0	0	0	0	0	N	.	.	N	.	.	.	.	.	L
WG0019	GRIPP_WG	.	.	.	Jan-Dec 2010	1	N	SARI	4	NP/throat swabs	1	PCR, culture	5	Y	Y	N	≥18	87	12	2	4	1	13	Y	18-64	77	11	1	4	1	12	EXCL	≥65	10	1	1	0	0	1	N	.	.	N	.	.	.	.	.	L
WG0019	GRIPP_WG	.	.	.	Jan-Dec 2011	1	N	SARI	4	NP/throat swabs	1	PCR, culture	5	Y	Y	N	≥18	177	16	6	1	3	19	Y	18-64	164	16	6	1	2	18	EXCL	≥65	13	0	0	0	1	1	N	.	.	N	.	.	.	.	.	L
WG0019	GRIPP_WG	.	.	.	2007-2008; 2010-2016	9	N	SARI	4	NP/throat swabs	1	PCR, culture	5	Y	Y	N	≥18	1720	130	25	35	53	183	Y	18-64	1501	124	24	31	42	166	Y	≥65	219	6	1	4	11	17	N	.	.	N	.	.	.	.	.	L
WG0019	GRIPP_WG	.	.	.	2012	1	N	SARI	4	NP/throat swabs	1	PCR, culture	5	Y	Y	N	≥18	289	21	3	12	10	31	Y	18-64	259	18	3	9	7	25	EXCL	≥65	30	3	0	3	3	6	N	.	.	N	.	.	.	.	.	L
WG0019	GRIPP_WG	.	.	.	2013	1	N	SARI	4	NP/throat swabs	1	PCR, culture	5	Y	Y	N	≥18	203	15	4	5	4	19	Y	18-64	168	15	4	5	4	19	EXCL	≥65	35	0	0	0	0	0	N	.	.	N	.	.	.	.	.	L
WG0019	GRIPP_WG	.	.	.	2014	1	N	SARI	4	NP/throat swabs	1	PCR, culture	5	Y	Y	N	≥18	378	24	8	0	2	26	Y	18-64	324	23	8	0	2	25	Y	≥65	54	1	0	0	0	1	N	.	.	N	.	.	.	.	.	LM
WG0019	GRIPP_WG	.	.	.	2015	1	N	SARI	4	NP/throat swabs	1	PCR, culture	5	Y	Y	N	≥18	226	15	0	6	11	26	Y	18-64	188	14	0	5	6	20	EXCL	≥65	38	1	0	1	5	6	N	.	.	N	.	.	.	.	.	LM
WG0019	GRIPP_WG	.	.	.	2016	1	N	SARI	4	NP/throat swabs	1	PCR, culture	5	Y	Y	N	≥18	151	9	2	5	10	19	Y	18-64	124	9	2	5	9	18	EXCL	≥65	27	0	0	0	1	1	N	.	.	N	.	.	.	.	.	LM
WG0022	GRIPP_WG	.	.	.	Jan-Dec 2006	1	N	SARI	4	NP/nasal/throat swabs	1	PCR, culture, IFA	5	Y	Y	N	≥18	109	0	0	0	0	0	Y	18-64	106	0	0	0	0	0	EXCL	≥65	3	0	0	0	0	0	N	.	.	N	.	.	.	.	.	LM
WG0022	GRIPP_WG	.	.	.	Jan-Dec 2007	1	N	SARI	4	NP/nasal/throat swabs	1	PCR, culture, IFA	5	Y	Y	N	≥18	198	0	0	0	2	2	Y	18-64	174	0	0	0	2	2	EXCL	≥65	24	0	0	0	0	0	N	.	.	N	.	.	.	.	.	LM
WG0022	GRIPP_WG	.	.	.	Jan-Dec 2008	1	N	SARI	4	NP/nasal/throat swabs	1	PCR, culture, IFA	5	Y	Y	N	≥18	182	0	0	0	1	1	Y	18-64	160	0	0	0	1	1	EXCL	≥65	22	0	0	0	0	0	N	.	.	N	.	.	.	.	.	LM
WG0022	GRIPP_WG	.	.	.	Jan-Dec 2010	1	N	SARI	4	NP/nasal/throat swabs	1	PCR, culture, IFA	5	Y	Y	N	≥18	536	37	22	15	47	84	Y	18-64	513	36	22	14	46	82	EXCL	≥65	23	1	0	1	1	2	N	.	.	N	.	.	.	.	.	LM
WG0022	GRIPP_WG	.	.	.	Jan-Dec 2011	1	N	SARI	4	NP/nasal/throat swabs	1	PCR, culture, IFA	5	Y	Y	N	≥18	362	15	11	4	2	17	Y	18-64	334	15	11	4	2	17	EXCL	≥65	28	0	0	0	0	0	N	.	.	N	.	.	.	.	.	LM
WG0022	GRIPP_WG	.	.	.	2006-2008, 2010-2016	10	N	SARI	4	NP/nasal/throat swabs	1	PCR, culture, IFA	5	Y	Y	N	≥18	2868	181	98	80	102	282	Y	18-64	2629	164	89	72	98	262	Y	≥65	239	17	9	8	4	20	N	.	.	N	.	.	.	.	.	LM
WG0022	GRIPP_WG	.	.	.	2012	1	N	SARI	4	NP/nasal/throat swabs	1	PCR, culture, IFA	5	Y	Y	N	≥18	214	16	3	10	15	31	Y	18-64	196	14	2	9	14	28	EXCL	≥65	18	2	1	1	1	3	N	.	.	N	.	.	.	.	.	LM
WG0022	GRIPP_WG	.	.	.	2013	1	N	SARI	4	NP/nasal/throat swabs	1	PCR, culture, IFA	5	Y	Y	N	≥18	202	20	5	15	0	19	Y	18-64	162	14	4	10	0	14	EXCL	≥65	40	6	1	5	0	5	N	.	.	N	.	.	.	.	.	LM
WG0022	GRIPP_WG	.	.	.	2014	1	N	SARI	4	NP/nasal/throat swabs	1	PCR, culture, IFA	5	Y	Y	N	≥18	541	61	42	19	28	89	Y	18-64	501	55	37	18	26	81	EXCL	≥65	40	6	5	1	2	8	N	.	.	N	.	.	.	.	.	UM
WG0022	GRIPP_WG	.	.	.	2015	1	N	SARI	4	NP/nasal/throat swabs	1	PCR, culture, IFA	5	Y	Y	N	≥18	213	15	2	13	1	16	Y	18-64	195	15	2	13	1	16	EXCL	≥65	18	0	0	0	0	0	N	.	.	N	.	.	.	.	.	LM
WG0022	GRIPP_WG	.	.	.	2016	1	N	SARI	4	NP/nasal/throat swabs	1	PCR, culture, IFA	5	Y	Y	N	≥18	311	17	13	4	6	23	Y	18-64	288	15	11	4	6	21	EXCL	≥65	23	2	2	0	0	2	N	.	.	N	.	.	.	.	.	LM
WG0023	GRIPP_WG	.	.	.	2013-2014	2	N	SARI	4	NP/nasal/throat swab	1	PCR,, culture	5	Y	Y	N	.	.	.	.	.	.	.	Y	18-64	79	10	6	4	6	16	N	.	.	.	.	.	.	.	N	.	.	N	.	.	.	.	.	LM
WG0023	GRIPP_WG	.	.	.	2010-2011; 2013-2016	6	N	SARI	4	NP/nasal/throat swab	1	PCR,, culture	5	Y	Y	N	≥18	470	90	66	19	13	103	Y	18-64	385	82	61	16	12	94	Y	≥65	85	8	5	3	1	9	N	.	.	N	.	.	.	.	.	LM
WG0023	GRIPP_WG	.	.	.	2010	1	N	SARI	4	NP/nasal/throat swab	1	PCR,, culture	5	Y	Y	N	≥18	111	21	16	0	3	24	Y	18-64	98	21	16	0	3	24	EXCL	≥65	13	0	0	0	0	0	N	.	.	N	.	.	.	.	.	LM
WG0023	GRIPP_WG	.	.	.	2011	1	N	SARI	4	NP/nasal/throat swab	1	PCR,, culture	5	Y	Y	N	≥18	69	13	10	3	2	15	Y	18-64	56	12	10	2	2	14	EXCL	≥65	13	1	0	1	0	1	N	.	.	N	.	.	.	.	.	LM
WG0023	GRIPP_WG	.	.	.	2014	1	N	SARI	4	NP/nasal/throat swab	1	PCR,, culture	5	Y	Y	N	≥18	50	4	0	4	4	8	EXCL	18-64	42	4	0	4	3	7	EXCL	≥65	8	0	0	0	1	1	N	.	.	N	.	.	.	.	.	LM
WG0023	GRIPP_WG	.	.	.	2015	1	N	SARI	4	NP/nasal/throat swab	1	PCR,, culture	5	Y	Y	N	≥18	66	10	8	2	4	14	Y	18-64	55	9	7	2	4	13	EXCL	≥65	11	1	1	0	0	1	N	.	.	N	.	.	.	.	.	LM
WG0023	GRIPP_WG	.	.	.	2016	1	N	SARI	4	NP/nasal/throat swab	1	PCR,, culture	5	Y	Y	N	≥18	174	42	32	10	0	42	Y	18-64	134	36	28	8	0	36	EXCL	≥65	40	6	4	2	0	6	N	.	.	N	.	.	.	.	.	LM
WG0024	GRIPP_WG	.	.	.	Jul 2010 - Dec 2011	1.5	Y	SARI	4	respiratory swabs, nasal/tracheal aspirates	4	PCR, culture	5	Y	Y	N	≥18	1065	99	11	88	11	110	Y	18-64	528	51	9	42	4	55	Y	≥65	537	48	2	46	7	55	N	.	.	N	.	.	.	.	.	LM
WG0024	GRIPP_WG	.	.	.	2010-2016	6.5	Y	SARI	4	respiratory swabs, nasal/tracheal aspirates	4	PCR, culture	5	Y	Y	N	≥18	6218	824	343	451	203	1027	Y	18-64	3412	542	258	268	128	670	Y	≥65	2806	282	85	183	75	357	N	.	.	N	.	.	.	.	.	LM
WG0024	GRIPP_WG	.	.	.	2012	1	N	SARI	4	respiratory swabs, nasal/tracheal aspirates	4	PCR, culture	5	Y	Y	N	≥18	897	123	98	24	27	150	Y	18-64	511	96	78	17	17	113	Y	≥65	386	27	20	7	10	37	N	.	.	N	.	.	.	.	.	LM
WG0024	GRIPP_WG	.	.	.	2013	1	N	SARI	4	respiratory swabs, nasal/tracheal aspirates	4	PCR, culture	5	Y	Y	N	≥18	1241	194	23	171	65	259	Y	18-64	709	124	19	105	45	169	Y	≥65	532	70	4	66	20	90	N	.	.	N	.	.	.	.	.	LM
WG0024	GRIPP_WG	.	.	.	2014	1	N	SARI	4	respiratory swabs, nasal/tracheal aspirates	4	PCR, culture	5	Y	Y	N	≥18	895	76	4	58	18	94	Y	18-64	448	43	4	33	12	55	Y	≥65	447	33	0	25	6	39	N	.	.	N	.	.	.	.	.	UM
WG0024	GRIPP_WG	.	.	.	2015	1	N	SARI	4	respiratory swabs, nasal/tracheal aspirates	4	PCR, culture	5	Y	Y	N	≥18	988	185	75	110	37	222	Y	18-64	598	131	60	71	18	149	Y	≥65	390	54	15	39	19	73	N	.	.	N	.	.	.	.	.	UM
WG0024	GRIPP_WG	.	.	.	2016	1	N	SARI	4	respiratory swabs, nasal/tracheal aspirates	4	PCR, culture	5	Y	Y	N	≥18	1132	147	132	0	45	192	Y	18-64	618	97	88	0	32	129	Y	≥65	514	50	44	0	13	63	N	.	.	N	.	.	.	.	.	UM
WG0025	GRIPP_WG	.	.	.	2010-2011	2	N	SARI	4	nasal/throat swabs	1	PCR, culture	5	Y	Y	N	≥18	461	40	25	11	12	52	Y	18-64	289	29	18	9	5	34	Y	≥65	172	11	7	2	7	18	N	.	.	N	.	.	.	.	.	LM
WG0025	GRIPP_WG	.	.	.	Jan-Dec 2010	1	N	SARI	4	nasal/throat swabs	1	PCR, culture	5	Y	Y	N	≥18	192	23	12	7	3	26	Y	18-64	131	18	10	6	2	20	Y	≥65	61	5	2	1	1	6	N	.	.	N	.	.	.	.	.	LM
WG0025	GRIPP_WG	.	.	.	Jan-Dec 2011	1	N	SARI	4	nasal/throat swabs	1	PCR, culture	5	Y	Y	N	≥18	269	17	13	4	9	26	Y	18-64	158	11	8	3	3	14	Y	≥65	111	6	5	1	6	12	N	.	.	N	.	.	.	.	.	LM
WG0026	GRIPP_WG	.	.	.	2005-2011	6	N	LRTI	2	NP swab	1	PCR, culture	5	Y	Y	N	≥18	11027	873	.	.	266	1137	Y	18-64	6082	488	.	.	164	651	Y	≥65	4945	385	.	.	102	486	N	.	.	N	.	.	.	.	.	LM
WG0026	GRIPP_WG	.	.	.	Jan-Dec 2005	1	N	LRTI	2	NP swab	1	PCR, culture	5	Y	Y	N	≥18	1680	179	.	.	58	237	Y	18-64	960	76	.	.	37	113	Y	≥65	720	103	.	.	21	124	N	.	.	N	.	.	.	.	.	LM
WG0026	GRIPP_WG	.	.	.	Jan-Dec 2006	1	N	LRTI	2	NP swab	1	PCR, culture	5	Y	Y	N	≥18	1893	35	.	.	17	52	Y	18-64	1037	24	.	.	9	33	Y	≥65	856	11	.	.	8	19	N	.	.	N	.	.	.	.	.	LM
WG0026	GRIPP_WG	.	.	.	Jan-Dec 2007	1	N	LRTI	2	NP swab	1	PCR, culture	5	Y	Y	N	≥18	1643	108	.	.	10	118	Y	18-64	878	47	.	.	8	55	Y	≥65	765	61	.	.	2	63	N	.	.	N	.	.	.	.	.	LM
WG0026	GRIPP_WG	.	.	.	Jan-Dec 2008	1	N	LRTI	2	NP swab	1	PCR, culture	5	Y	Y	N	≥18	1516	119	.	.	93	210	Y	18-64	837	67	.	.	53	119	Y	≥65	679	52	.	.	40	91	N	.	.	N	.	.	.	.	.	LM
WG0026	GRIPP_WG	.	.	.	Jan-Dec 2010	1	N	LRTI	2	NP swab	1	PCR, culture	5	Y	Y	N	≥18	2146	243	129	114	41	284	Y	18-64	1252	181	104	77	26	207	Y	≥65	894	62	25	37	15	77	N	.	.	N	.	.	.	.	.	UM
WG0026	GRIPP_WG	.	.	.	Jan-Dec 2011	1	N	LRTI	2	NP swab	1	PCR, culture	5	Y	Y	N	≥18	2149	189	4	185	47	236	Y	18-64	1118	93	3	90	31	124	Y	≥65	1031	96	1	95	16	112	N	.	.	N	.	.	.	.	.	UM
WG0027	GRIPP_WG	.	.	.	2012-2015	4	N	SARI	4	NP/nasal/throat swabs, tracheal aspirates	4	PCR	1	Y	Y	N	≥18	3203	454	216	237	215	665	Y	18-64	2456	370	196	174	184	554	Y	≥65	747	83	20	63	31	114	N	.	.	N	.	.	.	.	.	LM
WG0027	GRIPP_WG	.	.	.	2012	1	N	SARI	4	NP/nasal/throat swabs, tracheal aspirates	4	PCR	1	Y	Y	N	≥18	795	49	4	44	78	127	Y	18-64	647	38	4	34	72	110	Y	≥65	148	10	0	10	6	16	N	.	.	N	.	.	.	.	.	LM
WG0027	GRIPP_WG	.	.	.	2013	1	N	SARI	4	NP/nasal/throat swabs, tracheal aspirates	4	PCR	1	Y	Y	N	≥18	671	107	68	39	24	131	Y	18-64	531	92	66	26	22	114	Y	≥65	140	15	2	13	2	17	N	.	.	N	.	.	.	.	.	LM
WG0027	GRIPP_WG	.	.	.	2014	1	N	SARI	4	NP/nasal/throat swabs, tracheal aspirates	4	PCR	1	Y	Y	N	≥18	1150	216	135	81	88	300	Y	18-64	843	183	118	65	69	252	Y	≥65	307	33	17	16	19	52	N	.	.	N	.	.	.	.	.	LM
WG0027	GRIPP_WG	.	.	.	2015	1	N	SARI	4	NP/nasal/throat swabs, tracheal aspirates	4	PCR	1	Y	Y	N	≥18	587	82	9	73	25	107	Y	18-64	435	57	8	49	21	78	Y	≥65	152	25	1	24	4	29	N	.	.	N	.	.	.	.	.	LM
WG0029	GRIPP_WG	.	.	.	2008, 2010-2011	3	N	SARI	4	respiratory swabs/aspirates	4	IFA, PCR on positive	5	N	Y	N	≥18	1010	75	34	25	19	94	Y	18-64	692	62	31	19	13	75	Y	≥65	318	13	3	6	6	19	N	.	.	N	.	.	.	.	.	LM
WG0029	GRIPP_WG	.	.	.	Jan-Dec 2008	1	N	SARI	4	respiratory swabs/aspirates	4	IFA, PCR on positive	5	N	Y	N	≥18	136	8	0	0	6	14	Y	18-64	101	6	0	0	6	12	EXCL	≥65	35	2	0	0	0	2	N	.	.	N	.	.	.	.	.	LM
WG0029	GRIPP_WG	.	.	.	Jan-Dec 2010	1	N	SARI	4	respiratory swabs/aspirates	4	IFA, PCR on positive	5	N	Y	N	≥18	473	46	33	7	10	56	Y	18-64	338	40	30	6	6	46	Y	≥65	135	6	3	1	4	10	N	.	.	N	.	.	.	.	.	LM
WG0029	GRIPP_WG	.	.	.	Jan-Dec 2011	1	N	SARI	4	respiratory swabs/aspirates	4	IFA, PCR on positive	5	N	Y	N	≥18	401	21	1	18	3	24	Y	18-64	253	16	1	13	1	17	Y	≥65	148	5	0	5	2	7	N	.	.	N	.	.	.	.	.	LM
WG0030	GRIPP_WG	.	.	.	2008, 2010-2011	3	N	SARI	4	respiratory swabs/aspirates	4	IFA, PCR on positive	5	N	Y	N	≥18	911	108	14	86	44	152	Y	18-64	488	68	14	49	27	95	Y	≥65	423	40	0	37	17	57	N	.	.	N	.	.	.	.	.	LM
WG0030	GRIPP_WG	.	.	.	Jan-Dec 2008	1	N	SARI	4	respiratory swabs/aspirates	4	IFA, PCR on positive	5	N	Y	N	≥18	53	0	0	0	1	1	EXCL	18-64	22	0	0	0	0	0	EXCL	≥65	31	0	0	0	1	1	N	.	.	N	.	.	.	.	.	LM
WG0030	GRIPP_WG	.	.	.	Jan-Dec 2010	1	N	SARI	4	respiratory swabs/aspirates	4	IFA, PCR on positive	5	N	Y	N	≥18	633	88	14	66	27	115	Y	18-64	346	56	14	37	19	75	Y	≥65	287	32	0	29	8	40	N	.	.	N	.	.	.	.	.	LM
WG0030	GRIPP_WG	.	.	.	Jan-Dec 2011	1	N	SARI	4	respiratory swabs/aspirates	4	IFA, PCR on positive	5	N	Y	N	≥18	225	20	0	20	16	36	Y	18-64	120	12	0	12	8	20	Y	≥65	105	8	0	8	8	16	N	.	.	N	.	.	.	.	.	LM
WG0033	GRIPP_WG	.	.	.	Jan 2010 - Apr 2011	1.333333333	Y	respiratory hospitalizations (retrospective coding)	6	nasal/throat swabs	1	PCR	1	Y	Y	N	≥18	582	18	9	9	7	25	Y	18-64	518	17	9	8	6	23	Y	≥65	64	1	0	1	1	2	N	.	.	N	.	.	.	.	.	LM
WG0035	GRIPP_WG	.	.	.	Jan 2010 - Jul 2011	1.583333333	Y	respiratory hospitalizations (retrospective coding)	6	nasal/throat swabs	1	PCR	1	Y	Y	N	≥18	1130	158	150	8	101	259	Y	18-64	1090	156	148	8	99	255	EXCL	≥65	40	2	2	0	2	4	N	.	.	N	.	.	.	.	.	LM
WG0036	GRIPP_WG	.	.	.	2010-2011	2	N	ARI	1	Nasal/throat swabs and NPA	4	PCR, culture	5	Y	Y	N	≥18	1376	116	39	77	91	207	Y	18-64	817	71	32	39	55	126	Y	≥65	559	45	7	38	36	81	N	.	.	N	.	.	.	.	.	UM
WG0036	GRIPP_WG	.	.	.	Jan-Dec 2010	1	N	ARI	1	Nasal/throat swabs and NPA	4	PCR, culture	5	Y	Y	N	≥18	566	77	2	75	22	99	Y	18-64	317	39	2	37	11	50	Y	≥65	249	38	0	38	11	49	N	.	.	N	.	.	.	.	.	UM
WG0036	GRIPP_WG	.	.	.	Jan-Dec 2011	1	N	ARI	1	Nasal/throat swabs and NPA	4	PCR, culture	5	Y	Y	N	≥18	810	39	37	2	69	108	Y	18-64	500	32	30	2	44	76	Y	≥65	310	7	7	0	25	32	N	.	.	N	.	.	.	.	.	UM
WG0037	GRIPP_WG	.	.	.	Feb 2011 - Dec 2012	1.916666667	Y	SARI	4	NP/throat swab, tracheal aspirate	4	PCR, culture	5	Y	Y	N	≥18	1462	87	14	32	33	120	Y	18-64	840	36	9	10	14	50	Y	≥65	622	51	5	22	19	70	N	.	.	N	.	.	.	.	.	UM
WG0037	GRIPP_WG	.	.	.	2011-2016	5.916666667	Y	SARI	4	NP/throat swab, tracheal aspirate	4	PCR, culture	5	Y	Y	N	≥18	5937	384	148	183	140	524	Y	18-64	3374	224	113	90	98	322	Y	≥65	2563	160	35	93	42	202	N	.	.	N	.	.	.	.	.	UM
WG0037	GRIPP_WG	.	.	.	2013	1	N	SARI	4	NP/throat swab, tracheal aspirate	4	PCR, culture	5	Y	Y	N	≥18	1158	50	40	10	2	52	Y	18-64	695	32	26	6	1	33	Y	≥65	463	18	14	4	1	19	N	.	.	N	.	.	.	.	.	UM
WG0037	GRIPP_WG	.	.	.	2014	1	N	SARI	4	NP/throat swab, tracheal aspirate	4	PCR, culture	5	Y	Y	N	≥18	1009	89	42	42	25	114	Y	18-64	595	54	26	26	10	64	Y	≥65	414	35	16	16	15	50	N	.	.	N	.	.	.	.	.	UM
WG0037	GRIPP_WG	.	.	.	2015	1	N	SARI	4	NP/throat swab, tracheal aspirate	4	PCR, culture	5	Y	Y	N	≥18	1369	62	3	52	12	74	Y	18-64	428	20	3	15	7	27	Y	≥65	941	42	0	37	5	47	N	.	.	N	.	.	.	.	.	UM
WG0037	GRIPP_WG	.	.	.	2016	1	N	SARI	4	NP/throat swab, tracheal aspirate	4	PCR, culture	5	Y	Y	N	≥18	939	96	49	47	68	164	Y	18-64	816	82	49	33	66	148	Y	≥65	123	14	0	14	2	16	N	.	.	N	.	.	.	.	.	UM
WG0100	GRIPP_WG	.	.	.	2015-2016	2	N	SARI	4	nasal/throat swab	1	PCR	1	Y	Y	N	≥18	346	41	21	15	15	56	Y	18-64	272	31	15	13	9	40	Y	≥65	74	10	6	2	6	16	N	.	.	N	.	.	.	.	.	LM
WG0100	GRIPP_WG	.	.	.	2015	1	N	SARI	4	nasal/throat swab	1	PCR	1	Y	Y	N	≥18	166	18	16	2	2	20	Y	18-64	132	14	13	1	2	16	EXCL	≥65	34	4	3	1	0	4	N	.	.	N	.	.	.	.	.	LM
WG0100	GRIPP_WG	.	.	.	2016	1	N	SARI	4	nasal/throat swab	1	PCR	1	Y	Y	N	≥18	180	23	5	13	13	36	Y	18-64	140	17	2	12	7	24	EXCL	≥65	40	6	3	1	6	12	N	.	.	N	.	.	.	.	.	LM
WG0101	GRIPP_WG	.	.	.	2012-2016	5	N	mSARI	4	NP/other swabs	1	PCR	1	Y	Y	N	≥18	8613	1222	398	769	379	1601	Y	18-64	4620	739	315	401	240	979	Y	≥65	3993	483	83	368	139	622	N	.	.	N	.	.	.	.	.	H
WG0101	GRIPP_WG	.	.	.	2012	1	N	mSARI	4	NP/other swabs	1	PCR	1	Y	Y	N	≥18	1440	229	67	161	90	319	Y	18-64	813	143	56	86	56	199	Y	≥65	627	86	11	75	34	120	N	.	.	N	.	.	.	.	.	H
WG0101	GRIPP_WG	.	.	.	2013	1	N	mSARI	4	NP/other swabs	1	PCR	1	Y	Y	N	≥18	1629	199	18	181	62	261	Y	18-64	902	120	17	103	33	153	Y	≥65	727	79	1	78	29	108	N	.	.	N	.	.	.	.	.	H
WG0101	GRIPP_WG	.	.	.	2014	1	N	mSARI	4	NP/other swabs	1	PCR	1	Y	Y	N	≥18	2057	382	277	102	74	456	Y	18-64	1151	272	216	54	51	323	Y	≥65	906	110	61	48	23	133	N	.	.	N	.	.	.	.	.	H
WG0101	GRIPP_WG	.	.	.	2015	1	N	mSARI	4	NP/other swabs	1	PCR	1	Y	Y	N	≥18	2337	269	13	255	136	405	Y	18-64	1193	131	7	124	90	221	Y	≥65	1144	138	6	131	46	184	N	.	.	N	.	.	.	.	.	H
WG0101	GRIPP_WG	.	.	.	2016	1	N	mSARI	4	NP/other swabs	1	PCR	1	Y	Y	N	≥18	1150	143	23	70	17	160	Y	18-64	561	73	19	34	10	83	Y	≥65	589	70	4	36	7	77	N	.	.	N	.	.	.	.	.	H
WG0102	GRIPP_WG	.	.	.	May 2013 - Feb 2015	1.833333333	Y	fever plus cough/chest pain plus crepitations/bronchial breathing/pleural effusion	2	NPA	2	PCR	1	Y	Y	N	≥18	518	30	0	29	26	56	Y	18-64	494	26	0	25	25	51	EXCL	≥65	24	4	0	4	1	5	N	.	.	N	.	.	.	.	.	L
WG0103	GRIPP_WG	.	.	.	2010-2016	7	N	mSARI	4	NP/throat swwab	1	PCR, culture	5	Y	Y	N	≥18	2852	312	96	210	70	382	Y	18-64	1158	108	42	62	24	132	Y	≥65	1694	204	54	148	46	250	N	.	.	N	.	.	.	.	.	H
WG0103	GRIPP_WG	.	.	.	2010	1	N	mSARI	4	NP/throat swwab	1	PCR, culture	5	Y	Y	N	≥18	124	4	0	2	0	4	Y	18-64	64	0	0	0	0	0	Y	≥65	60	4	0	2	0	4	N	.	.	N	.	.	.	.	.	H
WG0103	GRIPP_WG	.	.	.	2011	1	N	mSARI	4	NP/throat swwab	1	PCR, culture	5	Y	Y	N	≥18	216	12	2	8	0	12	Y	18-64	84	2	0	0	0	2	Y	≥65	132	10	2	8	0	10	N	.	.	N	.	.	.	.	.	H
WG0103	GRIPP_WG	.	.	.	2012	1	N	mSARI	4	NP/throat swwab	1	PCR, culture	5	Y	Y	N	≥18	322	44	22	20	8	52	Y	18-64	146	28	16	10	4	32	Y	≥65	176	16	6	10	4	20	N	.	.	N	.	.	.	.	.	H
WG0103	GRIPP_WG	.	.	.	2013	1	N	mSARI	4	NP/throat swwab	1	PCR, culture	5	Y	Y	N	≥18	384	50	8	42	20	70	Y	18-64	158	18	4	14	6	24	Y	≥65	226	32	4	28	14	46	N	.	.	N	.	.	.	.	.	H
WG0103	GRIPP_WG	.	.	.	2014	1	N	mSARI	4	NP/throat swwab	1	PCR, culture	5	Y	Y	N	≥18	648	84	46	38	10	94	Y	18-64	286	26	20	6	4	30	Y	≥65	362	58	26	32	6	64	N	.	.	N	.	.	.	.	.	H
WG0103	GRIPP_WG	.	.	.	2015	1	N	mSARI	4	NP/throat swwab	1	PCR, culture	5	Y	Y	N	≥18	782	72	0	72	12	84	Y	18-64	284	16	0	16	2	18	Y	≥65	498	56	0	56	10	66	N	.	.	N	.	.	.	.	.	H
WG0103	GRIPP_WG	.	.	.	2016	1	N	mSARI	4	NP/throat swwab	1	PCR, culture	5	Y	Y	N	≥18	376	46	18	28	20	66	Y	18-64	136	18	2	16	8	26	Y	≥65	240	28	16	12	12	40	N	.	.	N	.	.	.	.	.	H
WG0104	GRIPP_WG	.	.	.	2010-2014	3.583333333	Y	SARI	4	NP swab	1	PCR	1	Y	Y	N	≥18	328	38	10	5	12	50	Y	18-64	164	22	7	1	6	28	Y	≥65	164	16	3	4	6	22	N	.	.	N	.	.	.	.	.	H
WG0104	GRIPP_WG	.	.	.	2014	1	N	SARI	4	NP swab	1	PCR	1	Y	Y	N	≥18	152	23	10	5	9	32	Y	18-64	77	13	7	1	5	18	Y	≥65	75	10	3	4	4	14	N	.	.	N	.	.	.	.	.	H
WG0104	GRIPP_WG	.	.	.	Sep 2010- Apr 2013	2.583333333	Y	SARI	4	NP swab	1	PCR	1	Y	Y	N	≥18	176	15	0	0	3	18	Y	18-64	87	9	0	0	1	10	Y	≥65	89	6	0	0	2	8	N	.	.	N	.	.	.	.	.	H
WG0105	GRIPP_WG	.	.	.	2013-2016	4	N	SARI	4	throat swab	1	PCR	1	Y	Y	N	≥18	565	68	42	26	10	78	Y	18-64	319	38	26	12	3	41	Y	≥65	246	30	16	14	7	37	N	.	.	N	.	.	.	.	.	L
WG0105	GRIPP_WG	.	.	.	2013	1	N	SARI	4	throat swab	1	PCR	1	Y	Y	N	≥18	116	16	11	5	0	16	Y	18-64	65	8	6	2	0	8	Y	≥65	51	8	5	3	0	8	N	.	.	N	.	.	.	.	.	L
WG0105	GRIPP_WG	.	.	.	2014	1	N	SARI	4	throat swab	1	PCR	1	Y	Y	N	≥18	208	16	10	6	4	20	Y	18-64	110	8	6	2	2	10	Y	≥65	98	8	4	4	2	10	N	.	.	N	.	.	.	.	.	L
WG0105	GRIPP_WG	.	.	.	2015	1	N	SARI	4	throat swab	1	PCR	1	Y	Y	N	≥18	141	23	19	4	2	25	Y	18-64	85	17	13	4	0	17	Y	≥65	56	6	6	0	2	8	N	.	.	N	.	.	.	.	.	L
WG0105	GRIPP_WG	.	.	.	2016	1	N	SARI	4	throat swab	1	PCR	1	Y	Y	N	≥18	100	13	2	11	4	17	Y	18-64	59	5	1	4	1	6	EXCL	≥65	41	8	1	7	3	11	N	.	.	N	.	.	.	.	.	L
WG0106	GRIPP_WG	.	.	.	2010-2013	4	N	LRTI	2	NP/throat swab	1	PCR, culture	5	Y	Y	N	.	.	.	.	.	.	.	N	.	.	.	.	.	.	.	Y	≥65	118	9	2	7	5	14	N	.	.	N	.	.	.	.	.	UM
WG0106	GRIPP_WG	.	.	.	2010-2016	7	N	LRTI	2	NP/throat swab	1	PCR, culture	5	Y	Y	N	≥18	1158	188	142	40	45	233	Y	18-64	809	146	121	20	26	172	Y	≥65	349	42	21	20	19	61	N	.	.	N	.	.	.	.	.	UM
WG0106	GRIPP_WG	.	.	.	2010	1	N	LRTI	2	NP/throat swab	1	PCR, culture	5	Y	Y	N	≥18	121	7	2	5	5	12	Y	18-64	75	5	1	4	2	7	EXCL	≥65	46	2	1	1	3	5	N	.	.	N	.	.	.	.	.	UM
WG0106	GRIPP_WG	.	.	.	2011	1	N	LRTI	2	NP/throat swab	1	PCR, culture	5	Y	Y	N	≥18	108	1	1	0	1	2	Y	18-64	90	1	1	0	1	2	EXCL	≥65	18	0	0	0	0	0	N	.	.	N	.	.	.	.	.	UM
WG0106	GRIPP_WG	.	.	.	2012	1	N	LRTI	2	NP/throat swab	1	PCR, culture	5	Y	Y	N	≥18	55	2	1	1	3	5	EXCL	18-64	37	1	1	0	2	3	EXCL	≥65	18	1	0	1	1	2	N	.	.	N	.	.	.	.	.	UM
WG0106	GRIPP_WG	.	.	.	2013	1	N	LRTI	2	NP/throat swab	1	PCR, culture	5	Y	Y	N	≥18	105	14	8	6	7	21	Y	18-64	69	8	7	1	6	14	EXCL	≥65	36	6	1	5	1	7	N	.	.	N	.	.	.	.	.	UM
WG0106	GRIPP_WG	.	.	.	2014	1	N	LRTI	2	NP/throat swab	1	PCR, culture	5	Y	Y	N	≥18	175	25	15	7	6	31	Y	18-64	105	21	13	5	3	24	Y	≥65	70	4	2	2	3	7	N	.	.	N	.	.	.	.	.	UM
WG0106	GRIPP_WG	.	.	.	2015	1	N	LRTI	2	NP/throat swab	1	PCR, culture	5	Y	Y	N	≥18	348	71	64	4	17	88	Y	18-64	258	60	58	0	10	70	Y	≥65	90	11	6	4	7	18	N	.	.	N	.	.	.	.	.	UM
WG0106	GRIPP_WG	.	.	.	2016	1	N	LRTI	2	NP/throat swab	1	PCR, culture	5	Y	Y	N	≥18	246	68	51	17	6	74	Y	18-64	175	50	40	10	2	52	Y	≥65	71	18	11	7	4	22	N	.	.	N	.	.	.	.	.	UM
WG0107	GRIPP_WG	.	.	.	2015-2016	2	N	SARI	4	multiple respiratory (swab, aspirate, BAL, sputum)	4	PCR	1	Y	Y	N	≥18	252	22	16	6	40	62	Y	18-64	175	17	12	5	29	46	Y	≥65	77	5	4	1	11	16	N	.	.	N	.	.	.	.	.	UM
WG0107	GRIPP_WG	.	.	.	2015	1	N	SARI	4	multiple respiratory (swab, aspirate, BAL, sputum)	4	PCR	1	Y	Y	N	≥18	172	9	8	1	36	45	Y	18-64	112	7	6	1	25	32	Y	≥65	60	2	2	0	11	13	N	.	.	N	.	.	.	.	.	UM
WG0107	GRIPP_WG	.	.	.	2016	1	N	SARI	4	multiple respiratory (swab, aspirate, BAL, sputum)	4	PCR	1	Y	Y	N	≥18	80	13	8	5	4	17	Y	18-64	63	10	6	4	4	14	EXCL	≥65	17	3	2	1	0	3	N	.	.	N	.	.	.	.	.	UM
WG0108	GRIPP_WG	.	.	.	2012-2016	5	N	SARI	4	NP/throat swab	1	PCR	1	Y	Y	N	≥18	4328	633	363	269	240	873	Y	18-64	3231	478	306	171	173	651	Y	≥65	1097	155	57	98	67	222	N	.	.	N	.	.	.	.	.	H
WG0108	GRIPP_WG	.	.	.	2012	1	N	SARI	4	NP/throat swab	1	PCR	1	Y	Y	N	≥18	191	25	21	3	15	40	Y	18-64	146	15	13	1	12	27	EXCL	≥65	45	10	8	2	3	13	N	.	.	N	.	.	.	.	.	H
WG0108	GRIPP_WG	.	.	.	2013	1	N	SARI	4	NP/throat swab	1	PCR	1	Y	Y	N	≥18	512	49	45	4	13	62	Y	18-64	353	38	35	3	10	48	Y	≥65	159	11	10	1	3	14	N	.	.	N	.	.	.	.	.	H
WG0108	GRIPP_WG	.	.	.	2014	1	N	SARI	4	NP/throat swab	1	PCR	1	Y	Y	N	≥18	1294	218	107	111	75	293	Y	18-64	986	167	93	74	60	227	Y	≥65	308	51	14	37	15	66	N	.	.	N	.	.	.	.	.	H
WG0108	GRIPP_WG	.	.	.	2015	1	N	SARI	4	NP/throat swab	1	PCR	1	Y	Y	N	≥18	1012	190	158	32	72	262	Y	18-64	704	153	133	20	49	202	Y	≥65	308	37	25	12	23	60	N	.	.	N	.	.	.	.	.	H
WG0108	GRIPP_WG	.	.	.	2016	1	N	SARI	4	NP/throat swab	1	PCR	1	Y	Y	N	≥18	1319	151	32	119	65	216	Y	18-64	1042	105	32	73	42	147	Y	≥65	277	46	0	46	23	69	N	.	.	N	.	.	.	.	.	H
WG0109	GRIPP_WG	.	.	.	2012-2016	5	N	SARI	4	NP swab/wash	4	PCR, IFA	5	Y	Y	N	≥18	5309	895	603	185	125	1020	Y	18-64	3141	628	488	93	72	700	Y	≥65	2168	267	115	92	53	320	N	.	.	N	.	.	.	.	.	UM
WG0109	GRIPP_WG	.	.	.	2012	1	N	SARI	4	NP swab/wash	4	PCR, IFA	5	Y	Y	N	≥18	1228	115	20	61	63	178	Y	18-64	643	59	15	29	36	95	Y	≥65	585	56	5	32	27	83	N	.	.	N	.	.	.	.	.	UM
WG0109	GRIPP_WG	.	.	.	2013	1	N	SARI	4	NP swab/wash	4	PCR, IFA	5	Y	Y	N	≥18	1615	392	300	65	8	400	Y	18-64	1049	297	254	35	3	300	Y	≥65	566	95	46	30	5	100	N	.	.	N	.	.	.	.	.	UM
WG0109	GRIPP_WG	.	.	.	2014	1	N	SARI	4	NP swab/wash	4	PCR, IFA	5	Y	Y	N	≥18	692	36	17	13	37	73	Y	18-64	379	23	14	7	22	45	Y	≥65	313	13	3	6	15	28	N	.	.	N	.	.	.	.	.	UM
WG0109	GRIPP_WG	.	.	.	2015	1	N	SARI	4	NP swab/wash	4	PCR, IFA	5	Y	Y	N	≥18	477	39	3	22	3	42	Y	18-64	229	21	2	10	3	24	Y	≥65	248	18	1	12	0	18	N	.	.	N	.	.	.	.	.	UM
WG0109	GRIPP_WG	.	.	.	2016	1	N	SARI	4	NP swab/wash	4	PCR, IFA	5	Y	Y	N	≥18	1297	313	263	24	14	327	Y	18-64	841	228	203	12	8	236	Y	≥65	456	85	60	12	6	91	N	.	.	N	.	.	.	.	.	UM
WG0110	GRIPP_WG	.	.	.	Oct 2011 - Sep 2014	3	N	SARI	4	nasal/throat swab	1	PCR	1	Y	Y	N	≥18	1924	.	.	.	.	296	Y	18-64	1693	.	.	.	.	264	Y	≥65	231	.	.	.	.	32	N	.	.	N	.	.	.	.	.	LM
WG0111	GRIPP_WG	.	.	.	2012-2016	5	N	SARI	4	NP swab/NPA/tracheal aspirate	4	PCR, culture, DFA	5	Y	Y	N	≥18	7644	1349	769	580	229	1578	Y	18-64	3175	671	480	191	78	749	Y	≥65	4469	678	289	389	151	829	N	.	.	N	.	.	.	.	.	H
WG0111	GRIPP_WG	.	.	.	2012	1	N	SARI	4	NP swab/NPA/tracheal aspirate	4	PCR, culture, DFA	5	Y	Y	N	≥18	986	129	4	125	38	167	Y	18-64	390	47	2	45	10	57	Y	≥65	596	82	2	80	28	110	N	.	.	N	.	.	.	.	.	H
WG0111	GRIPP_WG	.	.	.	2013	1	N	SARI	4	NP swab/NPA/tracheal aspirate	4	PCR, culture, DFA	5	Y	Y	N	≥18	1350	286	241	45	29	315	Y	18-64	625	195	182	13	11	206	Y	≥65	725	91	59	32	18	109	N	.	.	N	.	.	.	.	.	H
WG0111	GRIPP_WG	.	.	.	2014	1	N	SARI	4	NP swab/NPA/tracheal aspirate	4	PCR, culture, DFA	5	Y	Y	N	≥18	1297	176	2	174	33	209	Y	18-64	503	64	0	64	12	76	Y	≥65	794	112	2	110	21	133	N	.	.	N	.	.	.	.	.	H
WG0111	GRIPP_WG	.	.	.	2015	1	N	SARI	4	NP swab/NPA/tracheal aspirate	4	PCR, culture, DFA	5	Y	Y	N	≥18	1777	334	203	131	67	401	Y	18-64	724	147	112	35	26	173	Y	≥65	1053	187	91	96	41	228	N	.	.	N	.	.	.	.	.	H
WG0111	GRIPP_WG	.	.	.	2016	1	N	SARI	4	NP swab/NPA/tracheal aspirate	4	PCR, culture, DFA	5	Y	Y	N	≥18	2234	424	319	105	62	486	Y	18-64	933	218	184	34	19	237	Y	≥65	1301	206	135	71	43	249	N	.	.	N	.	.	.	.	.	H
[truncated: 11 more columns]
